# Supplementary material for: Machine Learning in Pediatric Healthcare: Current Trends, Challenges, and Future Directions
Source: J Clin Med. 2025 Jan 26;14(3):807. doi: 10.3390/jcm14030807 (PMC11818243; doi:10.3390/jcm14030807)
Supplement: Supplementary file 1 [file jcm-14-00807-s001.zip]

Archive with 1 entries (1 files):
- jcm-3373171-supplementary.xlsx
