# Supplementary material for: Machine Learning in Pediatric Healthcare: Current Trends, Challenges, and Future Directions
Source: J Clin Med. 2025 Jan 26;14(3):807. doi: 10.3390/jcm14030807 (PMC11818243; doi:10.3390/jcm14030807)
Supplement: Supplementary file 1 [file jcm-14-00807-s001.zip › jcm-3373171-supplementary.xlsx]

## Sheet: File S1
PMID	Title	Author(s)	Journal Title Abbreviation	Abstract	Language	Publication Type	Date of Publication
39575809	AI-Assisted Application for Pediatric Drug Dosing.	Mocrii AA||Chirila OS	Stud Health Technol Inform	Technology in the medical field is continuously advancing due to its numerous subdomains and the ever-growing medical needs of people. Information systems have become integral to doctors' daily routines in patient care, offering flexibility and support in repetitive tasks, thereby allowing more time for critical activities. This paper presents the implementation of a machine learning algorithm, l…	eng	Journal Article	2024 Nov 22
39572625	Phenotype driven molecular genetic test recommendation for diagnosing pediatric rare disorders.	Chen F||Ahimaz P||Nguyen QM||Lewis R||Chung WK||Ta CN||Szigety KM||Sheppard SE||Campbell IM||Wang K||Weng C||Liu C	NPJ Digit Med	Patients with rare diseases often experience prolonged diagnostic delays. Ordering appropriate genetic tests is crucial yet challenging, especially for general pediatricians without genetic expertise. Recent American College of Medical Genetics (ACMG) guidelines embrace early use of exome sequencing (ES) or genome sequencing (GS) for conditions like congenital anomalies or developmental delays wh…	eng	Journal Article	2024 Nov 21
39569890	Development of Time-Aggregated Machine Learning Model for Relapse Prediction in Pediatric Crohn's Disease.	Jang S||Yu J||Park S||Lim H||Koh H||Park YR	Clin Transl Gastroenterol	INTRODUCTION: Pediatric Crohn's disease (CD) easily progresses to an active disease compared to adult CD, making it important to predict and minimize CD relapses. However, prediction of relapse at various time points (TPs) during pediatric CD remains understudied. We aimed to develop a real-time aggregated model to predict pediatric CD relapse in different TPs and time windows (TWs). METHODS: Thi…	eng	Journal Article	2024 Nov 21
39566680	Using machine learning to identify pediatric ophthalmologists.	Oke I||Elze T||Miller JW||Lorch AC||Ong MS||Wu AC||Hunter DG	J AAPOS		eng	Case Reports||Journal Article	2024 Nov 18
39566011	Prediction of Survival After Pediatric Cardiac Arrest Using Quantitative EEG and Machine Learning Techniques.	Hunfeld M||Verboom M||Josemans S||van Ravensberg A||Straver D||Luckerath F||Jongbloed G||Buysse C||van den Berg R	Neurology	BACKGROUND AND OBJECTIVES: Early neuroprognostication in children with reduced consciousness after cardiac arrest (CA) is a major clinical challenge. EEG is frequently used for neuroprognostication in adults, but has not been sufficiently validated for this indication in children. Using machine learning techniques, we studied the predictive value of quantitative EEG (qEEG) features for survival 1…	eng	Journal Article	2024 Dec 24
39565754	Using facial reaction analysis and machine learning to objectively assess the taste of medicines in children.	Aziza R||Alessandrini E||Matthews C||Ranmal SR||Zhou Z||Davies EH||Tuleu C	PLOS Digit Health	For orally administered drugs, palatability is key in ensuring patient acceptability and treatment compliance. Therefore, understanding children's taste sensitivity and preferences can support formulators in making paediatric medicines more acceptable. Presently, we explore if the application of computer-vision techniques to videos of children's reaction to gustatory taste strips can provide an o…	eng	Journal Article	2024 Nov
39556335	Patients carrying pathogenic SCN8A variants with loss- and gain-of-function effects can be classified into five subgroups exhibiting varying developmental and epileptic components of encephalopathy.	Hack JB||Watkins JC||Schreiber JM||Hammer MF	Epilepsia	OBJECTIVE: Phenotypic heterogeneity presents challenges in providing clinical care to patients with pathogenic SCN8A variants, which underly a wide disease spectrum ranging from neurodevelopmental delays without seizures to a continuum of mild to severe developmental and epileptic encephalopathies (DEEs). An important unanswered question is whether there are clinically important subgroups within …	eng	Journal Article	2024 Nov
39556194	Artificial intelligence: a primer for pediatric radiologists.	Straus Takahashi M||Donnelly LF||Siala S	Pediatr Radiol	Artificial intelligence (AI) is increasingly recognized for its transformative potential in radiology; yet, its application in pediatric radiology is relatively limited when compared to the whole of radiology. This manuscript introduces pediatric radiologists to essential AI concepts, including topics such as use case, data science, machine learning, deep learning, natural language processing, an…	eng	Journal Article	2024 Nov 18
39544176	Improving Deep Learning Models for Pediatric Low-Grade Glioma Tumours Molecular Subtype Identification Using MRI-based 3D Probability Distributions of Tumour Location.	Namdar K||Wagner MW||Kudus K||Hawkins C||Tabori U||Ertl-Wagner BB||Khalvati F	Can Assoc Radiol J	Purpose: Pediatric low-grade gliomas (pLGG) are the most common brain tumour in children, and the molecular diagnosis of pLGG enables targeted treatment. We use MRI-based Convolutional Neural Networks (CNNs) for molecular subtype identification of pLGG and augment the models using tumour location probability maps. Materials and Methods: MRI FLAIR sequences of 214 patients (110 male, mean age of 8…	eng	Journal Article	2024 Nov 15
39524805	A host immune-related LncRNA and mRNA signature as a discriminant classifier for bacterial from non-bacterial sepsis in children.	Wang C||Sun T||Zhou Y||Liu T||Feng S||Xiong X||Fan J||Liang Q||Cui Y||Zhang Y	Heliyon	BACKGROUND: The variations in non-coding RNA alterations and the host immune response between patients with bacterial and non-bacterial sepsis, along with their clinical characteristics, are largely unknown. METHODS: The landscape of long non-coding RNA (lncRNA) and mRNA in whole blood cells from pediatric patients with bacterial sepsis or non-bacterial sepsis were characterized using an Arraysta…	eng	Journal Article	2024 Nov 15
39517382	Machine Learning Analysis of Factors Influencing Pediatric Telehealth Visits During COVID-19: A State-Level Comparison Using 2021-22 National Survey of Children's Health Data.	Lee YS||Shrestha J||Sprong ME||Huang X||Tuladhar S||Chuang MY	Healthcare (Basel)	Background/Objectives: The COVID-19 pandemic reduced in-person pediatric visits in the United States by over 50%, while telehealth visits increased significantly. The national use of telehealth for children and the factors influencing their use have been rarely studied. This study aimed to investigate the prevalence of telehealth use during the COVID-19 pandemic and explore the potential factors …	eng	Journal Article	2024 Oct 31
39498925	Advanced Prediction of Glomerular Filtration Rate After Kidney Transplantation Using Gradient Boosting Techniques.	Siddiqui MA||Baskin E||Gulleroglu K||Safak A||Karakaya E||Haberal M	Exp Clin Transplant	OBJECTIVES: Clinicians often face uncertainty when interpreting whether a decline in estimated glomerular filtration rate is within the patient's expected range of fluctuation or if the decline signals a substantial deviation. Thus, accurate predictions of glomerular filtration rate can be an early warning system, prompting timely interventions, such as biopsies to preclude early graft rejection …	eng	Journal Article	2024 Oct
39488053	Machine learning model identifies genetic predictors of cisplatin-induced ototoxicity in CERS6 and TLR4.	Arab A||Kashani B||Cordova-Delgado M||Scott EN||Alemi K||Trueman J||Groeneweg G||Chang WC||Loucks CM||Ross CJD||Carleton BC||Ester M	Comput Biol Med	BACKGROUND: Cisplatin-induced ototoxicity remains a significant concern in pediatric cancer treatment due to its permanent impact on quality of life. Previously, genetic association analyses have been performed to detect genetic variants associated with this adverse reaction. METHODS: In this study, a combination of interpretable neural networks and Generative Adversarial Networks (GANs) was empl…	eng	Journal Article	2024 Dec
39480609	Active Machine Learning for Pre-procedural Prediction of Time-Varying Boundary Condition After Fontan Procedure Using Generative Adversarial Networks.	Song W||Frakes D||Dasi LP	Ann Biomed Eng	The Fontan procedure is the definitive palliation for pediatric patients born with single ventricles. Surgical planning for the Fontan procedure has emerged as a promising vehicle toward optimizing outcomes, where pre-operative measurements are used prospectively as post-operative boundary conditions for simulation. Nevertheless, actual post-operative measurements can be very different from pre-o…	eng	Journal Article	2024 Oct 31
39478555	Six clinical phenotypes with prognostic implications were identified by unsupervised machine learning in children and adolescents with SARS-CoV-2 infection: results from a German nationwide registry.	Shi Y||Strobl R||Berner R||Armann J||Scheithauer S||Grill E	Respir Res	OBJECTIVE: Phenotypes are important for patient classification, disease prognostication, and treatment customization. We aimed to identify distinct clinical phenotypes of children and adolescents hospitalized with SARS-CoV-2 infection, and to evaluate their prognostic differences. METHODS: The German Society of Pediatric Infectious Diseases (DGPI) registry is a nationwide, prospective registry fo…	eng	Journal Article	2024 Oct 30
39476933	Random Forest Prognostication of Survival and 6-Month Outcome in Pediatric Patients Following Decompressive Craniectomy for Traumatic Brain Injury.	Morgan RD||Youssi BW||Cacao R||Hernandez C||Nagy L	World Neurosurg	BACKGROUND: There is a dearth of literature regarding prognostic and predictive factors for outcome following pediatric decompressive craniectomy (DC) performed after traumatic brain injury (TBI). The aim of this study was to develop a random forest machine learning algorithm to predict outcomes following DC in pediatric patients. METHODS: This multi-institutional retrospective study assessed the…	eng	Journal Article	2024 Nov 15
39475844	A novel digital health approach to improving global pediatric sepsis care in Bangladesh using wearable technology and machine learning.	Garbern SC||Mamun GMS||Shaima SN||Hakim N||Wegerich S||Alla S||Sarmin M||Afroze F||Sekaric J||Genisca A||Kadakia N||Shaw K||Rahman ASMMH||Gainey M||Ahmed T||Chisti MJ||Levine AC	PLOS Digit Health	Sepsis is the leading cause of child death globally with low- and middle-income countries (LMICs) bearing a disproportionate burden of pediatric sepsis deaths. Limited diagnostic and critical care capacity and health worker shortages contribute to delayed recognition of advanced sepsis (severe sepsis, septic shock, and/or multiple organ dysfunction) in LMICs. The aims of this study were to 1) ass…	eng	Journal Article	2024 Oct
39468669	Unsupervised machine learning identifies distinct phenotypes in cardiac complications of pediatric patients treated with anthracyclines.	Jacquemyn X||Chinni BK||Barnes BT||Rao S||Kutty S||Manlhiot C	Cardiooncology	BACKGROUND: Anthracyclines are essential in pediatric cancer treatment, but patients are at risk cancer therapy-related cardiac dysfunction (CTRCD). Standardized definitions by the International Cardio-Oncology Society (IC-OS) aim to enhance precision in risk assessment. OBJECTIVES: Categorize distinct phenotypes among pediatric patients undergoing anthracycline chemotherapy using unsupervised ma…	eng	Journal Article	2024 Oct 28
39468166	Early inflammation as a footprint of increased mortality risk in infants living with HIV from three African countries.	Morrocchi E||Pascucci GR||Cotugno N||Pighi C||Dominguez-Rodriguez S||Petrara MR||Tagarro A||Kuhn L||Cotton MF||Otwombe K||Lain MG||Vaz P||Barnabas SL||Spyer MJ||Lopez E||Fernandez-Luis S||Nhampossa T||Maiga AI||Dolo O||De Rossi A||Rojo P||Giaquinto C||Lichterfeld M||Violari A||Smit T||Behuhuma O||Klein N||De Armas L||Pahwa S||Rossi P||Palma P	Sci Rep	In this work our aim was to identify early biomarkers in plasma samples associated with mortality in children with perinatal HIV treated early in life, to potentially inform early intervention targeting this vulnerable group. 20/215 children (9.3%) with perinatal HIV, enrolled within 3 months of age died prematurely within the first year of the study, despite early ART initiation. Using a propens…	eng	Journal Article	2024 Oct 28
39467802	Data-driven Machine Learning Models for Risk Stratification and Prediction of Emergence Delirium in Pediatric Patients Underwent Tonsillectomy/Adenotonsillectomy.	Simonini A||Murugan J||Vittori A||Pallotto R||Bignami EG||Calevo MG||Piazza O||Cascella M	Ann Ital Chir	AIM: In the pediatric surgical population, Emergence Delirium (ED) poses a significant challenge. This study aims to develop and validate machine learning (ML) models to identify key features associated with ED and predict its occurrence in children undergoing tonsillectomy or adenotonsillectomy. METHODS: The analysis involved data cleaning, exploratory data analysis (EDA), supervised predictive …	eng	Journal Article||Validation Study	2024
39464321	Hematological picture of pediatric Sudanese patients with visceral leishmaniasis and prediction of leishmania donovani parasite load.	Elnoor ZIA||Abdelmajeed O||Mustafa A||Gasim T||Musa SAM||Abdelmoneim AH||Omer IIA||Fadl HAO	World J Clin Cases	BACKGROUND: Visceral leishmaniasis (VL) is a systemic protozoan infection caused by Leishmania donovani (L. donovani) and transmitted by sand flies, causing macrophage invasion in the liver, spleen, and bone marrow. Diagnosis of VL is currently based on clinical signs, symptoms, and specific in-vitro markers and bone marrow investigations. However, VL's specific hematological and bone marrow mani…	eng	Journal Article	2024 Oct 26
39455861	Learning curve: machine learning takes on pediatric hematologic malignancy risk-stratification.	King Z||Mitchell WB	Pediatr Res		eng	Journal Article	2024 Oct 25
39451338	Pediatric Intensive Care Unit Length of Stay Prediction by Machine Learning.	Ganatra HA||Latifi SQ||Baloglu O	Bioengineering (Basel)	Purpose: To develop and validate machine learning models for predicting the length of stay (LOS) in the Pediatric Intensive Care Unit (PICU) using data from the Virtual Pediatric Systems (VPS) database. Methods: A retrospective study was conducted utilizing machine learning (ML) algorithms to analyze and predict PICU LOS based on historical patient data from the VPS database. The study included d…	eng	Journal Article	2024 Sep 26
39449067	Biologically informed machine learning modeling of immune cells to reveal physiological and pathological aging process.	Zhang C||Ren T||Zhao X||Su Y||Wang Q||Zhang T||He B||Chen Y||Wu LY||Sun L||Zhang B||Xia Z	Immun Ageing	The immune system undergoes progressive functional remodeling from neonatal stages to old age. Therefore, understanding how aging shapes immune cell function is vital for precise treatment of patients at different life stages. Here, we constructed the first transcriptomic atlas of immune cells encompassing human lifespan, ranging from newborns to supercentenarians, and comprehensively examined ge…	eng	Journal Article	2024 Oct 24
39447089	Machine Learning to Predict Interim Response in Pediatric Classical Hodgkin Lymphoma Using Affordable Blood Tests.	Geel JA||Hramyka A||du Plessis J||Goga Y||Van Zyl A||Hendricks MG||Naidoo T||Mathew R||Louw L||Carr A||Neethling B||Schickerling TM||Omar F||Du Plessis L||Madzhia E||Netshituni V||Eyal K||Ngcana TVZ||Kelsey T||Ballott DE||Metzger ML	JCO Glob Oncol	PURPOSE: Response assessment of classical Hodgkin lymphoma (cHL) with positron emission tomography-computerized tomography (PET-CT) is standard of care in well-resourced settings but unavailable in most African countries. We aimed to investigate correlations between changes in PET-CT findings at interim analysis with changes in blood test results in pediatric patients with cHL in 17 South African…	eng	Journal Article	2024 Oct
39441784	Conceptualizing bias in EHR data: A case study in performance disparities by demographic subgroups for a pediatric obesity incidence classifier.	Campbell EA||Bose S||Masino AJ	PLOS Digit Health	Electronic Health Records (EHRs) are increasingly used to develop machine learning models in predictive medicine. There has been limited research on utilizing machine learning methods to predict childhood obesity and related disparities in classifier performance among vulnerable patient subpopulations. In this work, classification models are developed to recognize pediatric obesity using temporal…	eng	Journal Article	2024 Oct
39430984	Perspectives on AI use in medicine: views of the Italian Society of Artificial Intelligence in Medicine.	Causio FA||DE Angelis L||Diedenhofen G||Talio A||Baglivo F	J Prev Med Hyg	The first annual meeting of the Italian Society for Artificial Intelligence in Medicine (Societa Italiana Intelligenza Artificiale in Medicina, SIIAM) on December 7, 2023, marked a significant milestone in integrating artificial intelligence (AI) into Italy's healthcare framework. This paper reports on the collaborative workshop conducted during this event, highlighting the collective efforts of …	eng	Journal Article	2024 Jun
39424647	An interpretable and transparent machine learning framework for appendicitis detection in pediatric patients.	Chadaga K||Khanna V||Prabhu S||Sampathila N||Chadaga R||Umakanth S||Bhat D||Swathi KS||Kamath R	Sci Rep	Appendicitis, an infection and inflammation of the appendix is a prevalent condition in children that requires immediate treatment. Rupture of the appendix may lead to several complications, such as peritonitis and sepsis. Appendicitis is medically diagnosed using urine, blood, and imaging tests. In recent times, Artificial Intelligence and machine learning have been a boon for medicine. Hence, s…	eng	Journal Article	2024 Oct 18
39424499	AI-PEDURO - Artificial intelligence in pediatric urology: Protocol for a living scoping review and online repository.	Khondker A||Kwong JCC||Rickard M||Erdman L||Gabrielson AT||Nguyen DD||Kim JK||Abbas T||Fernandez N||Fischer K||'t Hoen LA||Keefe DT||Nelson CP||Viteri B||Wang HS||Weaver J||Yadav P||Lorenzo AJ	J Pediatr Urol	BACKGROUND: Artificial intelligence (AI) and machine learning (ML) methods are increasingly being applied in pediatric urology across a growing number of settings, with more extensive databases and wider interest for use in clinical practice. More than 30 ML models have been published in the pediatric urology literature, but many lack items required by contemporary reporting frameworks to be high…	eng	Journal Article	2024 Oct 5
39423651	FedDSS: A data-similarity approach for client selection in horizontal federated learning.	Nguyen TM||Poh KL||Chong SL||Lee JH	Int J Med Inform	BACKGROUND AND OBJECTIVE: Federated learning (FL) is an emerging distributed learning framework allowing multiple clients (hospitals, institutions, smart devices, etc.) to collaboratively train a centralized machine learning model without disclosing personal data. It has the potential to address several healthcare challenges, including a lack of training data, data privacy, and security concerns.…	eng	Journal Article	2024 Dec
39405315	Unsupervised clustering of longitudinal clinical measurements in electronic health records.	Mariam A||Javidi H||Zabor EC||Zhao R||Radivoyevitch T||Rotroff DM	PLOS Digit Health	Longitudinal electronic health records (EHR) can be utilized to identify patterns of disease development and progression in real-world settings. Unsupervised temporal matching algorithms are being repurposed to EHR from signal processing- and protein-sequence alignment tasks where they have shown immense promise for gaining insight into disease. The robustness of these algorithms for classifying …	eng	Journal Article	2024 Oct
39393146	Machine learning models for predicting treatment response in infantile epilepsies.	Pembegul Yildiz E||Coskun O||Kurekci F||Maras Genc H||Ozaltin O	Epilepsy Behav	Epilepsy stands as one of the prevalent and significant neurological disorders, representing a critical healthcare challenge. Recently, machine learning techniques have emerged as versatile tools across various healthcare domains, encompassing diagnostics, treatment assessment, and prognosis. We compared 11 machine learning model to find the best ML model to predict drug treatment outcomes for ou…	eng	Journal Article	2024 Nov
39390386	Exploring predictors of interaction among low-birth-weight infants and their caregivers: a machine learning-based random forest approach.	Wang Q||Gao W||Duan Y||Ren Z||Zhang Y	BMC Pediatr	BACKGROUND: Quality caregiver-infant interaction is crucial for infant growth, health, and development. Traditional methods for evaluating the quality of caregiver-infant interaction have predominantly relied on rating scales or observational techniques. However, rating scales are prone to inaccuracies, while observational techniques are resource-intensive. The utilization of easily collected med…	eng	Journal Article	2024 Oct 10
39375440	Efficient federated learning for pediatric pneumonia on chest X-ray classification.	Pan Z||Wang H||Wan J||Zhang L||Huang J||Shen Y	Sci Rep	According to the World Health Organization (WHO), pneumonia kills about 2 million children under the age of 5 every year. Traditional machine learning methods can be used to diagnose chest X-rays of pneumonia in children, but there is a privacy and security issue in centralizing the data for training. Federated learning prevents data privacy leakage by sharing only the model and not the data, and…	eng	Journal Article	2024 Oct 7
39372530	Quantification of Color Variation of Various Esthetic Restorative Materials in Pediatric Dentistry.	Varshney P||Khan SY||Jindal MK||Azim Y||Bhardwaj A||Kumar V	Int J Clin Pediatr Dent	AIM OF STUDY: The goal of this paper is to find an association between the staining capacity of dental restorations used in pediatric patients and food items and to develop an optimum model to predict the most informative factor that causes the highest amount of color change through machine learning algorithms. BACKGROUND: Color changes in restorative materials occur as a result of intrinsic and …	eng	Journal Article	2024 Jul
39371744	GPT-4o vs. Human Candidates: Performance Analysis in the Polish Final Dentistry Examination.	Jaworski A||Jasinski D||Slawinska B||Blecha Z||Jaworski W||Kruplewicz M||Jasinska N||Syslo O||Latkowska A||Jung M	Cureus	Background This study aims to evaluate the performance of OpenAI's GPT-4o in the Polish Final Dentistry Examination (LDEK) and compare it with human candidates' results. The LDEK is a standardized test essential for dental graduates in Poland to obtain their professional license. With artificial intelligence (AI) becoming increasingly integrated into medical and dental education, it is important …	eng	Journal Article	2024 Sep
39371473	BOOSTING SKULL-STRIPPING PERFORMANCE FOR PEDIATRIC BRAIN IMAGES.	Kelley W||Ngo N||Dalca AV||Fischl B||Zollei L||Hoffmann M	Proc IEEE Int Symp Biomed Imaging	Skull-stripping is the removal of background and non-brain anatomical features from brain images. While many skull-stripping tools exist, few target pediatric populations. With the emergence of multi-institutional pediatric data acquisition efforts to broaden the understanding of perinatal brain development, it is essential to develop robust and well-tested tools ready for the relevant data proce…	eng	Journal Article	2024 May
39370350	Machine-learning-based evaluation of the usefulness of lactate for predicting neonatal mortality in preterm infants.	Oh MY||Kim S||Kim M||Seo YM||Yum SK	Pediatr Neonatol	BACKGROUND: Unlike in adult and pediatric patients, the usefulness of lactate in preterm infants has not been thoroughly discussed. This study aimed to evaluate whether the lactate level in the first hours of life is an important factor associated with neonatal death in very-low-birth-weight (VLBW) preterm infants. METHODS: Electronic medical records from a level 4 neonatal intensive care unit in…	eng	Journal Article	2024 Sep 25
39368329	Application of preoperative MRI lesion identification algorithm in pediatric and young adult focal cortical dysplasia-related epilepsy.	Hom KL||Illapani VSP||Xie H||Oluigbo C||Vezina LG||Gaillard WD||Gholipour T||Cohen NT	Seizure	OBJECTIVE: The purpose of this study was to evaluate the performance and generalizability of an automated, interpretable surface-based MRI classifier for the detection of focal cortical dysplasia. METHODS: This was a retrospective cohort incorporating MRIs from the epilepsy surgery (FCD and MRI-negative) and neuroimaging (healthy controls) databases at Children's National Hospital (CNH), and a pu…	eng	Journal Article	2024 Nov
39363969	A clinical prediction model for distant metastases of pediatric neuroblastoma: an analysis based on the SEER database.	Yan Z||Wu Y||Chen Y||Xu J||Zhang X||Yin Q	Front Pediatr	BACKGROUND: Patients with distant metastases from neuroblastoma (NB) usually have a poorer prognosis, and early diagnosis is essential to prevent distant metastases. The aim was to develop a machine-learning model for predicting the risk of distant metastasis in patients with neuroblastoma to aid clinical diagnosis and treatment decisions. METHODS: We built a predictive model using data from the …	eng	Journal Article	2024
39349099	Exploring Heterogeneity in the Cost-Effectiveness of High-Flow Nasal Cannula Therapy in Acutely Ill Children-Insights From the Step-Up First-line Support for Assistance in Breathing in Children Trial Using a Machine Learning Method.	Hattab Z||Moler-Zapata S||Doherty E||Sadique Z||Ramnarayan P||O'Neill S	Value Health	OBJECTIVES: To investigate heterogeneity in the cost-effectiveness of high-flow nasal cannula (HFNC) therapy compared with continuous positive airway pressure (CPAP) for acutely ill children requiring noninvasive respiratory support. METHODS: Using data from the First-line Support for Assistance in Breathing in Children trial, we explore heterogeneity at the patient and subgroup levels using 2 ca…	eng	Journal Article	2024 Sep 28
39344772	Classifiers of anterior cruciate ligament status in female and male adolescents using return-to-activity criteria.	Girard CI||Romanchuk NJ||Del Bel MJ||Carsen S||Chan ADC||Benoit DL	Knee Surg Sports Traumatol Arthrosc	PURPOSE: A lack of standardization exists for functional tasks in return-to-activity (RTA) guidelines for adolescents with anterior cruciate ligament injury (ACLi). Identifying the variables that discern ACLi status among adolescents is a first step in the creation of such guidelines following surgical reconstruction. This study investigated the use of classification models to discern ACLi status…	eng	Journal Article	2024 Sep 30
39344391	Predicting Parental Post-Traumatic Stress Symptoms Following their Child's Stay in a Pediatric Intensive Care Unit, Prior to Discharge.	Whyte-Nesfield MM||Trujillo Rivera EA||Kaplan D||Li S||Hinds PS||Pollack MM	J Intensive Care Med	Objective: Develop an inpatient predictive model of parental post-traumatic stress (PTS) following their child's care in the Pediatric Intensive Care Unit (PICU). Design: Prospective observational cohort. Setting: Two tertiary care children's hospitals with mixed medical/surgical/cardiac PICUs. Subjects: Parents of patients admitted to the PICU. Interventions: None. Measurements and Main Results:…	eng	Journal Article	2024 Sep 30
39334261	Transfer learning-enabled outcome prediction for guiding CRRT treatment of the pediatric patients with sepsis.	Li XQ||Wang RQ||Wu LQ||Chen DM	BMC Med Inform Decis Mak	Continuous renal replacement therapy (CRRT) is a life-saving procedure for sepsis but the benefit of CRRT varies and prediction of clinical outcomes is valuable in efficient treatment planning. This study aimed to use machine learning (ML) models trained using MIMIC III data for identifying sepsis patients who would benefit from CRRT. We first selected patients with sepsis and CRRT in the ICU set…	eng	Journal Article	2024 Sep 27
39333659	Interpretable machine learning for allergic rhinitis prediction among preschool children in Urumqi, China.	Wang J||Yang Y||Gong X	Sci Rep	This study aimed to investigate the advantages and applications of machine learning models in predicting the risk of allergic rhinitis (AR) in children aged 2-8, compared to traditional logistic regression. The study analyzed questionnaire data from 7131 children aged 2-8, which was randomly divided into training, validation, and testing sets in a ratio of 55:15:30, repeated 100 times. Predictor …	eng	Journal Article	2024 Sep 27
39333451	Incidence trends, overall survival, and metastasis prediction using multiple machine learning and deep learning techniques in pediatric and adolescent population with osteosarcoma and Ewing's sarcoma: nomogram and webpage.	Zhou C||Li H||Zeng H||Wang P	Clin Transl Oncol	OBJECTIVE: The objective of this study was to analyze the incidence and overall survival (OS) of osteosarcoma (OSC) and Ewing's sarcoma (EWS) in a pediatric and adolescent population, employing machine learning (ML) and deep learning (DL) models to predict the likelihood of metastasis. METHODS: Involving 2465 OSC and 1373 EWS patients aged 0-19 years, from 2004 to 2020. ML techniques-Lasso, Ridge…	eng	Journal Article	2024 Sep 27
39332067	Exhaled breath analysis: A promising triage test for tuberculosis in young children.	Bijker EM||Smith JP||Mchembere W||McCarthy KD||Oord H||Gerritsen JW||Click ES||Cain K||Song R	Tuberculosis (Edinb)	The diagnosis of paediatric pulmonary tuberculosis is difficult, especially in young infants who cannot expectorate sputum spontaneously. Breath testing has shown promise in diagnosing respiratory tract infections, but data on paediatric tuberculosis are limited. We performed a prospective cross-sectional study in Kenya in children younger than five years with symptoms of tuberculosis. We analyse…	eng	Journal Article	2024 Sep 10
39329187	Supervised machine learning on ECG features to classify sleep in non-critically ill children.	van Twist E||Meester AM||Cramer ABG||de Hoog M||Schouten AC||Verbruggen SCAT||Joosten KFM||Louter M||Straver DCG||Tax DMJ||de Jonge RCJ||Kuiper JW	J Clin Sleep Med	STUDY OBJECTIVES: Despite frequent sleep disruption in the paediatric intensive care unit (PICU), bedside sleep monitoring in real-time is currently not available. Supervised machine learning (ML) applied to electrocardiography (ECG) data may provide a solution, since cardiovascular dynamics are directly modulated by the autonomic nervous system (ANS) during sleep. METHODS: Retrospective study us…	eng	Journal Article	2024 Sep 27
39320206	'Omics-Based Digital Twins for Personalised Paediatric Healthcare.	Wickramasinghe N||Ulapane N||Zelcer J||Saffery R	Stud Health Technol Inform	Digital twins offer potential to enhance the precision and personalisation of healthcare delivery. As part of a collaborative project between La Trobe University and the Murdoch Children's Research Institute, Melbourne, Australia, multidimensional 'omics-based digital twins of children are being developed. The aim is to explore their application to a range of health contexts in children. A pilot …	eng	Journal Article	2024 Sep 24
39317568	Development and Internal-External Validation of a Post-Operative Mortality Risk Calculator for Pediatric Surgical Patients in Low- and Middle- Income Countries Using Machine Learning.	Eyler Dang L||Klazura G||Yap A||Ozgediz D||Bryce E||Cheung M||Fedatto M||Ameh EA	J Pediatr Surg	BACKGROUND: The purpose of this study was to develop and validate a mortality risk algorithm for pediatric surgery patients treated at KidsOR sites in 14 low- and middle-income countries. METHODS: A SuperLearner machine learning algorithm was trained to predict post-operative mortality by hospital discharge using the retrospectively and prospectively collected KidsOR database including patients t…	eng	Journal Article||Validation Study	2024 Dec
39315170	Data-driven analysis that integrates bioinformatics and machine learning uncovers PANoptosis-related diagnostic genes in early pediatric septic shock.	Wang J||Chen S||Chen L||Zhou D	Heliyon	OBJECTIVES: Sepsis is one of the leading causes of death for children worldwide. Additionally, refractory septic shock is one of the most significant groups that contributes to a high death rate. The interaction of pyroptosis, apoptosis, and necroptosis results in a unique inflammatory cell death mechanism known as PANoptosis. An increasing amount of evidence suggests that PANoptosis can be broug…	eng	Journal Article	2024 Sep 30
39313785	Innovative biomarkers TCN2 and LY6E can significantly inhibit respiratory syncytial virus infection.	Cao B||Li M||Li X||Ji X||Wan L||Jiang Y||Zhou L||Gong F||Chen X	J Transl Med	BACKGROUND: Respiratory syncytial virus (RSV) is a prominent etiological agent of lower respiratory tract infections in children, responsible for approximately 80% of cases of pediatric bronchiolitis and 50% of cases of infant pneumonia. Despite notable progress in the diagnosis and management of pediatric RSV infection, the current biomarkers for early-stage detection remain insufficient to meet…	eng	Journal Article	2024 Sep 23
39311012	Decision tree model development and in silico validation for avoidable hospital readmissions at 30 days in a pediatric population.	Silva NC||Amaral LRD||Gomes MS||Bertarini PLL||Albertini MK||Backes AR||Pena GDG	Nutr Hosp	BACKGROUND AND OBJECTIVE: identifying patients at high risk of avoidable readmission remains a challenge for healthcare professionals. Despite the recent interest in Machine Learning in this topic, studies are scarce and commonly using only black box algorithms. The aim of our study was to develop and validate in silico an interpretable predictive model using a decision tree inference to identify…	eng	Journal Article	2024 Sep 19
39304842	An integrated machine learning model enhances delayed graft function prediction in pediatric renal transplantation from deceased donors.	Liu XY||Feng RT||Feng WX||Jiang WW||Chen JA||Zhong GL||Chen CW||Li ZJ||Zeng JD||Liu D||Zhou S||Hu JM||Liao GR||Liao J||Guo ZF||Li YZ||Yang SQ||Li SC||Chen H||Guo Y||Li M||Fan LP||Yan HY||Chen JR||Li LY||Liu YG	BMC Med	BACKGROUND: Kidney transplantation is the optimal renal replacement therapy for children with end-stage renal disease; however, delayed graft function (DGF), a common post-operative complication, may negatively impact the long-term outcomes of both the graft and the pediatric recipient. However, there is limited research on DGF in pediatric kidney transplant recipients. This study aims to develop…	eng	Journal Article	2024 Sep 20
39304486	Development and Validation of a Bayesian Network Predicting Intubation Following Hospital Arrival Among Injured Children.	Sullivan TM||Kim MS||Sippel GJ||Gestrich-Thompson WV||Melhado CG||Griffin KL||Moody SM||Thakkar RK||Kotagal M||Jensen AR||Burd RS	J Pediatr Surg	BACKGROUND: Inadequate airway management can contribute to preventable trauma deaths. Current machine learning tools for predicting intubation in trauma are limited to adult populations and include predictors not readily available at the time of patient arrival. We developed a Bayesian network to predict intubation in injured children and adolescents using observable data available upon or immedi…	eng	Journal Article	2024 Aug 31
39292577	Deep Learning-Based Tract Classification of Preoperative DWI Tractography Advances the Prediction of Short-term Postoperative Language Improvement in Children with Drug-resistant Epilepsy.	Lee MH||Banerje S||Uda H||Carlson A||Dong M||Rothermel R||Juhasz C||Asano E||Jeong JW	IEEE Trans Biomed Eng	OBJECTIVE: To develop an innovative deep convolutional neural network (DCNN)-based tract classification to enhance the prediction of short-term postoperative language improvement using axonal connectivity markers derived from specific language modular networks (LMNs) within the preoperative whole-brain diffusion-weighted imaging connectome (wDWIC). METHODS: We employed a three-step approach. Firs…	eng	Journal Article	2024 Sep 18
39289309	Artificial intelligence methods in diagnosis of retinoblastoma based on fundus imaging: a systematic review and meta-analysis.	Lima RV||Arruda MP||Muniz MCR||Filho HNF||Ferrerira DMR||Pereira SM	Graefes Arch Clin Exp Ophthalmol	BACKGROUND: Artificial intelligence (AI) algorithms for the detection of retinoblastoma (RB) by fundus image analysis have been proposed as a potentially effective technique to facilitate diagnosis and screening programs. However, doubts remain about the accuracy of the technique, the best type of AI for this situation, and its feasibility for everyday use. Therefore, we performed a systematic re…	eng	Journal Article	2024 Sep 18
39285373	Machine learning-based evaluation of prognostic factors for mortality and relapse in patients with acute lymphoblastic leukemia: a comparative simulation study.	Mehrbakhsh Z||Hassanzadeh R||Behnampour N||Tapak L||Zarrin Z||Khazaei S||Dinu I	BMC Med Inform Decis Mak	BACKGROUND: Predicting mortality and relapse in children with acute lymphoblastic leukemia (ALL) is crucial for effective treatment and follow-up management. ALL is a common and deadly childhood cancer that often relapses after remission. In this study, we aimed to apply and evaluate machine learning-based models for predicting mortality and relapse in pediatric ALL patients. METHODS: This retros…	eng	Comparative Study||Journal Article	2024 Sep 16
39285058	Differential diagnosis of pediatric cervical lymph node lesions based on simple clinical features.	Zheng Y||Jin L||Li X	Eur J Pediatr	This study aims to to establish a diagnosis model based on simple clinical features for children with cervical histiocytic necrotizing lymphadenitis or malignant lymphoma. Simple clinical features of pediatric patients were analyzed to develop a diagnosis model based on a comparison of classical machine-learning algorithms. This was a single-center retrospective study in a tertiary pediatrics hos…	eng	Journal Article	2024 Nov
39284981	Out-of-Distribution Detection and Radiological Data Monitoring Using Statistical Process Control.	Zamzmi G||Venkatesh K||Nelson B||Prathapan S||Yi P||Sahiner B||Delfino JG	J Imaging Inform Med	Machine learning (ML) models often fail with data that deviates from their training distribution. This is a significant concern for ML-enabled devices as data drift may lead to unexpected performance. This work introduces a new framework for out of distribution (OOD) detection and data drift monitoring that combines ML and geometric methods with statistical process control (SPC). We investigated …	eng	Journal Article	2024 Sep 16
39283409	An automated framework for pediatric hip surveillance and severity assessment using radiographs.	Lam VK||Fischer E||Jawad K||Tabaie S||Cleary K||Anwar SM	Int J Comput Assist Radiol Surg	PURPOSE: Hip dysplasia is the second most common orthopedic condition in children with cerebral palsy (CP) and may result in disability and pain. The migration percentage (MP) is a widely used metric in hip surveillance, calculated based on an anterior-posterior pelvis radiograph. However, manual quantification of MP values using hip X-ray scans in current standard practice has challenges includi…	eng	Journal Article	2024 Sep 16
39283056	Constructing a diagnostic prediction model to estimate the severe respiratory syncytial virus pneumonia in children based on machine learning.	Liu Y||Wu Q||Zhou L||Tang Y||Li F||Li S	Shock	BACKGROUND: Severe respiratory syncytial virus (RSV) pneumonia is a leading cause of hospitalization and morbidity in infants and young children. Early identification of severe RSV pneumonia is crucial for timely and effective treatment by pediatricians. Currently, no prediction model exists for identifying severe RSV pneumonia in children. METHODS: This study aimed to construct a diagnostic pred…	eng	Journal Article	2024 Sep 11
39266284	Distinct plasma lipids predict axonal injury and multiple sclerosis activity.	Schoeps VA||Bhargava P||Virupakshaiah A||Ladakis DC||Moseley C||Chong J||Aaen G||Graves JS||Benson L||Gorman MP||Rensel M||Abrams A||Mar S||Lotze TE||Chitnis T||Waldman A||Krupp L||Rodriguez M||Tillema JM||Rose J||Schreiner T||Qureshi F||Peterson S||Barcellos LF||Casper TC||Newman J||Borkowski K||Waubant E	J Neurol Neurosurg Psychiatry	BACKGROUND: Lipids are of particular interest for the study of neuroinjury and neuroinflammation as structural lipids are major components of myelin, and a variety of lipid species modulate inflammation. In this study, we performed an in-depth lipidomics analysis to identify lipids associated with injury and disease activity. METHODS: Plasma samples were collected from paediatric-onset multiple s…	eng	Journal Article	2024 Sep 12
39266275	Pediatric septic shock estimation using deep learning and electronic medical records.	Lee JW||Lee B||Park JD	Acute Crit Care	BACKGROUND: Diagnosing pediatric septic shock is difficult due to the complex and often impractical traditional criteria, such as systemic inflammatory response syndrome (SIRS), which result in delays and higher risks. This study aims to develop a deep learning-based model using SIRS data for early diagnosis in pediatric septic shock cases. METHODS: The study analyzed data from pediatric patients…	eng	Journal Article	2024 Aug
39265163	ChatGPT Use Among Pediatric Health Care Providers: Cross-Sectional Survey Study.	Kisvarday S||Yan A||Yarahuan J||Kats DJ||Ray M||Kim E||Hong P||Spector J||Bickel J||Parsons C||Rabbani N||Hron JD	JMIR Form Res	BACKGROUND: The public launch of OpenAI's ChatGPT platform generated immediate interest in the use of large language models (LLMs). Health care institutions are now grappling with establishing policies and guidelines for the use of these technologies, yet little is known about how health care providers view LLMs in medical settings. Moreover, there are no studies assessing how pediatric providers…	eng	Journal Article	2024 Sep 12
39253783	A Predictive Model of Pressure Injury in Children Undergoing Living Donor Liver Transplantation Based on Machine Learning Algorithm.	Chen X||Tang S||Qin Y||Zhou S||Zhang L||Huang Y||Chen Z	J Adv Nurs	AIMS: The aim of our study was to formulate and validate a prediction model using machine learning algorithms to forecast the risk of pressure injuries (PIs) in children undergoing living donor liver transplantation (LDLT). DESIGN: A retrospective cohort study. METHODS: The research was carried out at China's largest paediatric liver transplantation centre. A total of 438 children who underwent L…	eng	Journal Article	2024 Sep 10
39252695	Deep learning for detecting prenatal alcohol exposure in pediatric brain MRI: a transfer learning approach with explainability insights.	Das A||Duarte K||Lebel C||Bento M	Front Comput Neurosci	Prenatal alcohol exposure (PAE) refers to the exposure of the developing fetus due to alcohol consumption during pregnancy and can have life-long consequences for learning, behavior, and health. Understanding the impact of PAE on the developing brain manifests challenges due to its complex structural and functional attributes, which can be addressed by leveraging machine learning (ML) and deep le…	eng	Journal Article	2024
39243960	Five steps in performing machine learning for binary outcomes.	Staffa SJ||Stanek K||Nasr VG||Zurakowski D	J Thorac Cardiovasc Surg	BACKGROUND: The use of machine learning (ML) in cardiovascular and thoracic surgery is evolving rapidly. Maximizing the capabilities of ML can help improve patient risk stratification and clinical decision making, improve accuracy of predictions, and improve resource utilization in cardiac surgery. The many nuances and intricacies of ML modeling need to be understood to appropriately implement th…	eng	Journal Article	2024 Sep 5
39240972	Plasma cell-free RNA signatures of inflammatory syndromes in children.	Loy CJ||Servellita V||Sotomayor-Gonzalez A||Bliss A||Lenz JS||Belcher E||Suslovic W||Nguyen J||Williams ME||Oseguera M||Gardiner MA||Choi JH||Hsiao HM||Wang H||Kim J||Shimizu C||Tremoulet AH||Delaney M||DeBiasi RL||Rostad CA||Burns JC||Chiu CY||De Vlaminck I	Proc Natl Acad Sci U S A	Inflammatory syndromes, including those caused by infection, are a major cause of hospital admissions among children and are often misdiagnosed because of a lack of advanced molecular diagnostic tools. In this study, we explored the utility of circulating cell-free RNA (cfRNA) in plasma as an analyte for the differential diagnosis and characterization of pediatric inflammatory syndromes. We profi…	eng	Journal Article	2024 Sep 10
39240541	TransCell: In Silico Characterization of Genomic Landscape and Cellular Responses by Deep Transfer Learning.	Yeh SJ||Paithankar S||Chen R||Xing J||Sun M||Liu K||Zhou J||Chen B	Genomics Proteomics Bioinformatics	Gene expression profiling of new or modified cell lines becomes routine today; however, obtaining comprehensive molecular characterization and cellular responses for a variety of cell lines, including those derived from underrepresented groups, is not trivial when resources are minimal. Using gene expression to predict other measurements has been actively explored; however, systematic investigati…	eng	Journal Article	2024 Jul 3
39223567	Med-MGF: multi-level graph-based framework for handling medical data imbalance and representation.	Nguyen TM||Poh KL||Chong SL||Lee JH	BMC Med Inform Decis Mak	BACKGROUND: Modeling patient data, particularly electronic health records (EHR), is one of the major focuses of machine learning studies in healthcare, as these records provide clinicians with valuable information that can potentially assist them in disease diagnosis and decision-making. METHODS: In this study, we present a multi-level graph-based framework called MedMGF, which models both patien…	eng	Journal Article	2024 Sep 2
39221173	Monitoring muscle activity in pediatric SCI: Insights from sensorized rocking chairs and machine-learning.	George JJ||Behrman AL||Roussel TJ Jr	J Rehabil Assist Technol Eng	Introduction: Activity-based therapy is effective at improving trunk control in children with spinal cord injury. A prototype sensorized rocking chair was developed and confirmed as an activity that activates trunk muscles. This study uses data collected from the chair to predict muscle use during rocking. Methods: The prototype rocking chair included sensors to detect forces, accelerations, as w…	eng	Journal Article	2024 Jan-Dec
39204839	Differentially Private Client Selection and Resource Allocation in Federated Learning for Medical Applications Using Graph Neural Networks.	Messinis SC||Protonotarios NE||Doulamis N	Sensors (Basel)	Federated learning (FL) has emerged as a pivotal paradigm for training machine learning models across decentralized devices while maintaining data privacy. In the healthcare domain, FL enables collaborative training among diverse medical devices and institutions, enhancing model robustness and generalizability without compromising patient privacy. In this paper, we propose DPS-GAT, a novel approa…	eng	Journal Article	2024 Aug 8
39198884	Systematic transcriptomic analysis of childhood medulloblastoma identifies N6-methyladenosine-dependent lncRNA signatures associated with molecular subtype, immune cell infiltration, and prognosis.	Joshi K||Yuan M||Katsushima K||Saulnier O||Ray A||Amankwah E||Stapleton S||Jallo G||Taylor MD||Eberhart CG||Perera RJ	Acta Neuropathol Commun	Medulloblastoma, the most common malignant pediatric brain tumor, is classified into four main molecular subgroups, but group 3 and group 4 tumors are difficult to subclassify and have a poor prognosis. Rapid point-of-care diagnostic and prognostic assays are needed to improve medulloblastoma risk stratification and management. N6-methyladenosine (m6A) is a common RNA modification and long non-co…	eng	Journal Article	2024 Aug 28
39193374	Multi-Source Conformal Inference Under Distribution Shift.	Liu Y||Levis AW||Normand SL||Han L	Proc Mach Learn Res	Recent years have experienced increasing utilization of complex machine learning models across multiple sources of data to inform more generalizable decision-making. However, distribution shifts across data sources and privacy concerns related to sharing individual-level data, coupled with a lack of uncertainty quantification from machine learning predictions, make it challenging to achieve valid…	eng	Journal Article	2024 Jul
39184121	Artificial intelligence-based model for automatic real-time and noninvasive estimation of blood potassium levels in pediatric patients.	Torshizi HM||Omidi N||Khorgami MR||Jamali R||Ahmadi M	Ann Pediatr Cardiol	BACKGROUND: An abnormal variation in blood electrolytes, such as potassium, contributes to mortality in children admitted to intensive care units. Continuous and real-time monitoring of potassium serum levels can prevent fatal arrhythmias, but this is not currently practical. The study aims to use machine learning to estimate blood potassium levels with accuracy in real time noninvasively. METHOD…	eng	Journal Article	2024 Mar-Apr
39180924	Multiomics and eXplainable artificial intelligence for decision support in insulin resistance early diagnosis: A pediatric population-based longitudinal study.	Torres-Martos A||Anguita-Ruiz A||Bustos-Aibar M||Ramirez-Mena A||Arteaga M||Bueno G||Leis R||Aguilera CM||Alcala R||Alcala-Fdez J	Artif Intell Med	Pediatric obesity can drastically heighten the risk of cardiometabolic alterations later in life, with insulin resistance standing as the cornerstone linking adiposity to the increased cardiovascular risk. Puberty has been pointed out as a critical stage after which obesity-associated insulin resistance is more difficult to revert. Timely prediction of insulin resistance in pediatric obesity is t…	eng	Journal Article||Research Support, Non-U.S. Gov't	2024 Oct
39176842	Remote Monitoring, AI, Machine Learning and Mobile Ultrasound Integration upon 5G Internet in the Prehospital Care to Support the Golden Hour Principle and Optimize Outcomes in Severe Trauma and Emergency Surgery.	Mammas CS||Mamma AS	Stud Health Technol Inform	AIM: Feasibility and reliability evaluation of 5G internet networks (5G IN) upon Artificial Intelligence (AI)/Machine Learning (ML), of telemonitoring and mobile ultrasound (m u/s) in an ambulance car (AC)- integrated in the pre-hospital setting (PS)- to support the Golden Hour Principle (GHP) and optimize outcomes in severe trauma (TRS). MATERIAL AND METHODS: (PS) organization and care upon (5G …	eng	Journal Article	2024 Aug 22
39176527	Harnessing the Power of Machine Learning and Electronic Health Records to Support Child Abuse and Neglect Identification in Emergency Department Settings.	Landau AY||Blanchard A||Kulkarni P||Althobaiti S||Idnay B||Patton DU||Cato K||Topaz M	Stud Health Technol Inform	Emergency departments (EDs) are pivotal in detecting child abuse and neglect, but this task is often complex. Our study developed a machine learning model using structured and unstructured electronic health record (EHR) data to predict when children in EDs might need intervention from child protective services. We used a case-control study design, analyzing data from a pediatric ED. Clinical note…	eng	Journal Article	2024 Aug 22
39172742	Synergistic patient factors are driving recent increased pediatric urgent care demand.	Lehan E||Briand P||O'Brien E||Hafeez AA||Mulder DJ	PLOS Digit Health	OBJECTIVES: We aimed to use the high fidelity urgent care patient data to model the factors that have led to the increased demand at our local pediatric urgent care centre. METHODS: The dataset for this retrospective cohort study was obtained from our local healthcare centre's national reporting data for pediatric urgent care visits from 2006 to 2022. Variables analyzed included: basic patient de…	eng	Journal Article	2024 Aug
39171426	Do ChatGPT and Gemini Provide Appropriate Recommendations for Pediatric Orthopaedic Conditions?	Pirkle S||Yang J||Blumberg TJ	J Pediatr Orthop	BACKGROUND: Artificial intelligence (AI), and in particular large language models (LLMs) such as Chat Generative Pre-Trained Transformer (ChatGPT) and Gemini have provided additional resources for patients to research the management of healthcare conditions, for their own edification and the advocacy in the care of their children. The accuracy of these models, however, and the sources from which …	eng	Journal Article	2024 Aug 22
39170375	Development and validation of a nomogram for predicting occurrence of severe case in children hospitalized with influenza A (H1N1) infection during the post-COVID-19 era.	Liu HF||Hu XZ||Liu CY||Guo ZH||Lu R||Xiang M||Wang YY||Yin ZQ||Wang M||Sui MZ||Yang JW||Fu HM	Heliyon	BACKGROUND: The significant rebound of influenza A (H1N1) virus activity, particularly among children, with rapidly growing number of hospitalized cases is of major concern in the post-COVID-19 era. The present study was performed to establish a prediction model of severe case in pediatric patients hospitalized with H1N1 infection during the post-COVID-19 era. METHODS: This is a multicenter retro…	eng	Journal Article	2024 Aug 15
39169157	Transcriptome profiling of pediatric extracranial solid tumors and lymphomas enables rapid low-cost diagnostic classification.	Opoku KB||Santiago T||Kumar P||Roush SM||Fedoriw Y||Tomoka T||Leventaki V||Furtado LV||Bhakta N||Alexander TB||Wang JR	Sci Rep	Approximately 80% of pediatric tumors occur in low- and middle-income countries (LMIC), where diagnostic tools essential for treatment decisions are often unavailable or incomplete. Development of cost-effective molecular diagnostics will help bridge the cancer diagnostic gap and ultimately improve pediatric cancer outcomes in LMIC settings. We investigated the feasibility of using nanopore whole…	eng	Journal Article	2024 Aug 21
39167356	Machine learning identifies clusters of the normal adolescent spine based on sagittal balance.	Birhiray DG||Chilukuri SV||Witsken CC||Wang M||Scioscia JP||Gehrchen M||Deveza LR||Dahl B	Spine Deform	PURPOSE: This study applied a machine learning semi-supervised clustering approach to radiographs of adolescent sagittal spines from a single pediatric institution to identify patterns of sagittal alignment in the normal adolescent spine. We sought to explore the inherent variability found in adolescent sagittal alignment using machine learning to remove bias and determine whether clusters of sag…	eng	Journal Article	2024 Aug 21
39155373	Identification of avoidable patients at triage in a Paediatric Emergency Department: a decision support system using predictive analytics.	Viana J||Souza J||Rocha R||Santos A||Freitas A	BMC Emerg Med	BACKGROUND: Crowding has been a longstanding issue in emergency departments. To address this, a fast-track system for avoidable patients is being implemented in the Paediatric Emergency Department where our study is conducted. Our goal is to develop an optimized Decision Support System that helps in directing patients to this fast track. We evaluated various Machine Learning models, focusing on a…	eng	Journal Article	2024 Aug 18
39151325	The utility of Multicentre Epilepsy Lesion Detection (MELD) algorithm in identifying epileptic activity and predicting seizure freedom in MRI lesion-negative paediatric patients.	Goel A||Seri S||Agrawal S||Kumar R||Sudarsanam A||Carr B||Lawley A||Macpherson L||Oates AJ||Williams H||Walsh AR||Lo WB||Pepper J	Epilepsy Res	AIM: Paediatric patients with drug-resistant focal epilepsy (DRFE) who have no clear focal lesion identified on conventional structural magnetic resonance imaging (MRI) are a particularly challenging cohort to treat and form an increasing part of epilepsy surgery programs. A recently developed deep-learning-based MRI lesion detection algorithm, the Multicentre Lesion Detection (MELD) algorithm, h…	eng	Journal Article	2024 Oct
39150523	Predicting graft survival in paediatric kidney transplant recipients using machine learning.	Aksoy GK||Akcay HG||Ari C||Adar M||Koyun M||Comak E||Akman S	Pediatr Nephrol	BACKGROUND: Identification of factors that affect graft survival in kidney transplantation can increase graft survival and reduce mortality. Artificial intelligence modelling enables impartial evaluation of clinician bias. This study aimed to examine factors that affect the survival of grafts in paediatric kidney transplantation through the use of machine learning. METHODS: A retrospective review…	eng	Journal Article	2025 Jan
39148290	Estimating prevalence of rare genetic disease diagnoses using electronic health records in a children's hospital.	Herr K||Lu P||Diamreyan K||Xu H||Mendonca E||Weaver KN||Chen J	HGG Adv	Rare genetic diseases (RGDs) affect a significant number of individuals, particularly in pediatric populations. This study investigates the efficacy of identifying RGD diagnoses through electronic health records (EHRs) and natural language processing (NLP) tools, and analyzes the prevalence of identified RGDs for potential underdiagnosis at Cincinnati Children's Hospital Medical Center (CCHMC). E…	eng	Journal Article	2024 Oct 10
39143994	The value of radiomics features of the spleen as surrogates for differentiating subtypes of common pediatric lymphomas.	Si J||Wang H||Xie M||Yang Y||Li J||Wang F||Chen X||He L	Quant Imaging Med Surg	BACKGROUND: Lymphoma is a common malignant tumor in children. The pathologic subtyping of lymphoma is high complex, and the treatment options vary. The different pathologic subtypes of lymphomas have no significant differences on computed tomography (CT) images. As it is a hematologic disease, patients with lymphoma often show abnormalities in the spleen, and so the aim of this study was to const…	eng	Journal Article	2024 Aug 1
39134989	Artificial intelligence reveals the predictions of hematological indexes in children with acute leukemia.	Cheng ZJ||Li H||Liu M||Fu X||Liu L||Liang Z||Gan H||Sun B	BMC Cancer	Childhood leukemia is a prevalent form of pediatric cancer, with acute lymphoblastic leukemia (ALL) and acute myeloid leukemia (AML) being the primary manifestations. Timely treatment has significantly enhanced survival rates for children with acute leukemia. This study aimed to develop an early and comprehensive predictor for hematologic malignancies in children by analyzing nutritional biomarke…	eng	Journal Article	2024 Aug 12
39133401	Capability of multimodal large language models to interpret pediatric radiological images.	Reith TP||D'Alessandro DM||D'Alessandro MP	Pediatr Radiol	BACKGROUND: There is a dearth of artificial intelligence (AI) development and research dedicated to pediatric radiology. The newest iterations of large language models (LLMs) like ChatGPT can process image and video input in addition to text. They are thus theoretically capable of providing impressions of input radiological images. OBJECTIVE: To assess the ability of multimodal LLMs to interpret …	eng	Journal Article	2024 Sep
39128707	Intelligent diagnosis of Kawasaki disease from real-world data using interpretable machine learning models.	Duan Y||Wang R||Huang Z||Chen H||Tang M||Zhou J||Hu Z||Hu W||Chen Z||Qian Q||Wang H	Hellenic J Cardiol	OBJECTIVE: This study aimed to leverage real-world electronic medical record data to develop interpretable machine learning models for diagnosis of Kawasaki disease while also exploring and prioritizing the significant risk factors. METHODS: A comprehensive study was conducted on 4087 pediatric patients at the Children's Hospital of Chongqing, China. The study collected demographic data, physical…	eng	Journal Article	2024 Aug 10
39118474	Diagnosis of Hirschsprung disease by analyzing acetylcholinesterase staining using artificial intelligence.	Braun Y||Friedmacher F||Theilen TM||Fiegel HC||Weber K||Harter PN||Rolle U	J Pediatr Gastroenterol Nutr	OBJECTIVES: Classical Hirschsprung disease (HD) is defined by the absence of ganglion cells in the rectosigmoid colon. The diagnosis is made from rectal biopsy, which reveals the aganglionosis and the presence of cholinergic hyperinnervation. However, depending on the method of rectal biopsy, the quality of the specimens and the related diagnostic accuracy varies substantially. To facilitate and …	eng	Journal Article	2024 Sep
39114651	A novel combined nomogram for predicting severe acute lower respiratory tract infection in children hospitalized for RSV infection during the post-COVID-19 period.	Liu HF||Zhang XZ||Liu CY||Li W||Li WH||Wang YY||Li HY||Xiang M||Lu R||Yuan TY||Fu HM	Front Immunol	INTRODUCTION: Off-season upsurge of respiratory syncytial virus (RSV) infection with changed characteristics and heightened clinical severity during the post-COVID-19 era are raising serious concerns. This study aimed to develop and validate a nomogram for predicting the risk of severe acute lower respiratory tract infection (SALRTI) in children hospitalized for RSV infection during the post-COVI…	eng	Journal Article||Multicenter Study	2024
39110490	A Machine Learning Model for Risk Stratification of Postdiagnosis Diabetic Ketoacidosis Hospitalization in Pediatric Type 1 Diabetes: Retrospective Study.	Subramanian D||Sonabend R||Singh I	JMIR Diabetes	BACKGROUND: Diabetic ketoacidosis (DKA) is the leading cause of morbidity and mortality in pediatric type 1 diabetes (T1D), occurring in approximately 20% of patients, with an economic cost of $5.1 billion/year in the United States. Despite multiple risk factors for postdiagnosis DKA, there is still a need for explainable, clinic-ready models that accurately predict DKA hospitalization in establi…	eng	Journal Article	2024 Aug 7
39110287	Fostering Tomorrow: Uniting Artificial Intelligence and Social Pediatrics for Comprehensive Child Well-being.	Gulsen M||Yalcin SS	Turk Arch Pediatr	This comprehensive review explores the integration of artificial intelligence (AI) in the field of social pediatrics, emphasizing its potential to revolutionize child healthcare. Social pediatrics, a specialized branch within the discipline, focuses on the significant influence of societal, environmental, and economic factors on children's health and development. This field adopts a holistic appr…	eng	Journal Article	2024 Jul 1
39090192	Integrated drug resistance and leukemic stemness gene-expression scores predict outcomes in large cohort of over 3500 AML patients from 10 trials.	H Elsayed A||Cao X||Marrero RJ||Nguyen NHK||Wu H||Ni Y||Ribeiro RC||Tobias H||Valk PJ||Beliveau F||Richard-Carpentier G||Hebert J||Zwaan CM||Gamis A||Kolb EA||Aplenc R||Alonzo TA||Meshinchi S||Rubnitz J||Pounds S||Lamba JK	NPJ Precis Oncol	In this study, we leveraged machine-learning tools by evaluating expression of genes of pharmacological relevance to standard-AML chemotherapy (ara-C/daunorubicin/etoposide) in a discovery-cohort of pediatric AML patients (N = 163; NCT00136084 ) and defined a 5-gene-drug resistance score (ADE-RS5) that was predictive of outcome (high MRD1 positivity p = 0.013; lower EFS p < 0.0001 and OS p < 0.00…	eng	Journal Article	2024 Aug 1
39082048	Machine Learning Analysis of Predictors for Inhaled Nitric Oxide Therapy Administration Time Post Congenital Heart Disease Surgery: A Single-Center Observational Study.	Niiyama S||Nakashima T||Ueno K||Hirahara D||Nakajo M||Madokoro Y||Sato M||Shimono K||Futatsuki T||Kakihana Y	Cureus	Background Congenital heart disease (CHD) is a structural deformity of the heart present at birth. Pulmonary hypertension (PH) may arise from increased blood flow to the lungs, persistent pulmonary arterial pressure elevation, or the use of cardiopulmonary bypass (CPB) during surgical repair. Inhaled nitric oxide (iNO) selectively reduces high blood pressure in the pulmonary vessels without lower…	eng	Journal Article	2024 Jul
39074912	Communicating exploratory unsupervised machine learning analysis in age clustering for paediatric disease.	Spear JW||Pissaridou E||Bowyer S||Bryant WA||Key D||Booth J||Spiridou A||Denaxas S||Pope R||Taylor AM||Hemingway H||Sebire NJ	BMJ Health Care Inform	BACKGROUND: Despite the increasing availability of electronic healthcare record (EHR) data and wide availability of plug-and-play machine learning (ML) Application Programming Interfaces, the adoption of data-driven decision-making within routine hospital workflows thus far, has remained limited. Through the lens of deriving clusters of diagnoses by age, this study investigated the type of ML ana…	eng	Journal Article||Observational Study	2024 Jul 29
39073377	Identification of severe acute pediatric asthma phenotypes using unsupervised machine learning.	Rogerson C||Nelson Sanchez-Pinto L||Gaston B||Wiehe S||Schleyer T||Tu W||Mendonca E	Pediatr Pulmonol	RATIONALE: More targeted management of severe acute pediatric asthma could improve clinical outcomes. OBJECTIVES: To identify distinct clinical phenotypes of severe acute pediatric asthma using variables obtained in the first 12 h of hospitalization. METHODS: We conducted a retrospective cohort study in a quaternary care children's hospital from 2014 to 2022. Encounters for children ages 2-18 yea…	eng	Journal Article	2024 Jul 29
39064061	Exploring Pattern of Relapse in Pediatric Patients with Acute Lymphocytic Leukemia and Acute Myeloid Leukemia Undergoing Stem Cell Transplant Using Machine Learning Methods.	Shyr D||Zhang BM||Saini G||Brewer SC	J Clin Med	Background. Leukemic relapse remains the primary cause of treatment failure and death after allogeneic hematopoietic stem cell transplant. Changes in post-transplant donor chimerism have been identified as a predictor of relapse. A better predictive model of relapse incorporating donor chimerism has the potential to improve leukemia-free survival by allowing earlier initiation of post-transplant …	eng	Journal Article	2024 Jul 10
39061217	Machine Learning Analysis in Diffusion Kurtosis Imaging for Discriminating Pediatric Posterior Fossa Tumors: A Repeatability and Accuracy Pilot Study.	Voicu IP||Dotta F||Napolitano A||Caulo M||Piccirilli E||D'Orazio C||Carai A||Miele E||Vinci M||Rossi S||Cacchione A||Vennarini S||Del Baldo G||Mastronuzzi A||Toma P||Colafati GS	Cancers (Basel)	Background and purpose: Differentiating pediatric posterior fossa (PF) tumors such as medulloblastoma (MB), ependymoma (EP), and pilocytic astrocytoma (PA) remains relevant, because of important treatment and prognostic implications. Diffusion kurtosis imaging (DKI) has not yet been investigated for discrimination of pediatric PF tumors. Estimating diffusion values from whole-tumor-based (VOI) se…	eng	Journal Article	2024 Jul 18
39055528	Automatically Predicting Perceived Conversation Quality in a Pediatric Sample Enriched for Autism.	Yang Y||Cho S||Covello M||Knox A||Bastani O||Weimer J||Dobriban E||Schultz R||Lee I||Parish-Morris J	Interspeech	Social interaction quality ratings derived from short natural conversations can differentiate children with and without autism at the group level. In this work, we explored conversations between children and an unfamiliar adult who rated their social interaction success on six dimensions. Using hand-crafted acoustic and lexical features, we built different classifiers to predict children's dimens…	eng	Journal Article	2023 Aug
39046114	Frontoparietal and salience network synchronizations during nonsymbolic magnitude processing predict brain age and mathematical performance in youth.	Ng CT||Huang PH||Cho YC||Lee PH||Liu YC||Chang TT	Hum Brain Mapp	The development and refinement of functional brain circuits crucial to human cognition is a continuous process that spans from childhood to adulthood. Research increasingly focuses on mapping these evolving configurations, with the aim to identify markers for functional impairments and atypical development. Among human cognitive systems, nonsymbolic magnitude representations serve as a foundation…	eng	Journal Article	2024 Aug 1
39041918	A Machine Learning Predictive Model for Ureteroscopy Lasertripsy Outcomes in a Pediatric Population-Results from a Large Endourology Tertiary Center.	Nedbal C||Adithya S||Gite S||Naik N||Griffin S||Somani BK	J Endourol	Introduction: We aimed to develop machine learning (ML) algorithms for the automated prediction of postoperative ureteroscopy outcomes for pediatric kidney stones based on preoperative characteristics. Materials and Methods: Data from pediatric patients who underwent ureteroscopy for stone treatment by a single experienced surgeon, between 2010 and 2023 in Southampton General Hospital, were retro…	eng	Journal Article	2024 Oct
39041906	Machine learning-enhanced HRCT analysis for diagnosis and severity assessment in pediatric asthma.	De Filippo M||Fasola S||De Matteis F||Gorone MSP||Preda L||Votto M||Malizia V||Marseglia GL||La Grutta S||Licari A	Pediatr Pulmonol	OBJECTIVES: Chest high-resolution computed tomography (HRCT) is conditionally recommended to rule out conditions that mimic or coexist with severe asthma in children. However, it may provide valuable insights into identifying structural airway changes in pediatric patients. This study aims to develop a machine learning-based chest HRCT image analysis model to aid pediatric pulmonologists in ident…	eng	Journal Article	2024 Jul 23
39038911	Development of machine learning models predicting mortality using routinely collected observational health data from 0-59 months old children admitted to an intensive care unit in Bangladesh: critical role of biochemistry and haematology data.	Das S||Erdman L||Brals D||Boczek B||Hasan SMT||Massara P||Alam MA||Fahim SM||Mahfuz M||Hoogendoorn M||Zuiderent-Jerak T||Bandsma RHJ||Ahmed T||Voskuijl W	BMJ Paediatr Open	INTRODUCTION: Treatment in the intensive care unit (ICU) generates complex data where machine learning (ML) modelling could be beneficial. Using routine hospital data, we evaluated the ability of multiple ML models to predict inpatient mortality in a paediatric population in a low/middle-income country. METHOD: We retrospectively analysed hospital record data from 0-59 months old children admitte…	eng	Journal Article	2024 Jul 22
39033342	Application of a machine learning and optimization method to predict patellofemoral instability risk factors in children and adolescents.	Kwak YH||Ko YJ||Kwon H||Koh YG||Aldosari AM||Nam JH||Kang KT	Knee Surg Sports Traumatol Arthrosc	PURPOSE: Conservative treatment remains the standard approach for first-time patellar dislocations. While risk factors for patellofemoral instability, a common paediatric injury, are well-established in adults, data concerning the progression of paediatric recurrent patellar dislocation remain scarce. A reproducible method was developed to quantitatively assess the patellofemoral morphology and a…	eng	Journal Article	2024 Jul 21
39028323	Pediatric cardiac surgery: machine learning models for postoperative complication prediction.	Florquin R||Florquin R||Schmartz D||Dony P||Briganti G	J Anesth	PURPOSE: Managing children undergoing cardiac surgery with cardiopulmonary bypass (CPB) presents a significant challenge for anesthesiologists. Machine Learning (ML)-assisted tools have the potential to enhance the recognition of patients at risk of complications and predict potential issues, ultimately improving outcomes. METHODS: We evaluated the prediction capacity of six models, ranging from …	eng	Journal Article	2024 Dec
39027132	Early prognostication of overall survival for pediatric diffuse midline gliomas using MRI radiomics and machine learning: A two-center study.	Liu X||Jiang Z||Roth HR||Anwar SM||Bonner ER||Mahtabfar A||Packer RJ||Kazerooni AF||Bornhorst M||Linguraru MG	Neurooncol Adv	BACKGROUND: Diffuse midline gliomas (DMG) are aggressive pediatric brain tumors that are diagnosed and monitored through MRI. We developed an automatic pipeline to segment subregions of DMG and select radiomic features that predict patient overall survival (OS). METHODS: We acquired diagnostic and post-radiation therapy (RT) multisequence MRI (T1, T1ce, T2, and T2 FLAIR) and manual segmentations …	eng	Journal Article	2024 Jan-Dec
39026207	A preliminary prediction model of pediatric Mycoplasma pneumoniae pneumonia based on routine blood parameters by using machine learning method.	Peng X||Liu Y||Zhang B||Yang C||Dong J||Yong C||Han B||Li J	BMC Infect Dis	BACKGROUND: The prevalence and severity of pediatric Mycoplasma pneumoniae pneumonia (MPP) poses a significant threat to the health and lives of children. In this study, we aim to systematically evaluate the value of routine blood parameters in predicting MPP and develop a robust and generalizable ensemble artificial intelligence (AI) model to assist in identifying patients with MPP. METHODS: We …	eng	Journal Article	2024 Jul 18
39006209	Prediction of joint moments from kinematics using machine learning in children with congenital talipes equino varus and typically developing peers.	Kothurkar R||Gad M||Padate A||Rathod C||Bhaskar A||Lekurwale R||Rose J	J Orthop	BACKGROUND: Understanding joint loading and the crucial role of joint moments is essential for developing treatment strategies in gait analysis, which often requires the precise estimation of joint moments through an inverse dynamic approach. This process necessitates the use of a force plate synchronized with a motion capture system. However, effectively capturing ground reaction force in typica…	eng	Journal Article	2024 Nov
38976313	Combining Federated Machine Learning and Qualitative Methods to Investigate Novel Pediatric Asthma Subtypes: Protocol for a Mixed Methods Study.	Xu J||Talankar S||Pan J||Harmon I||Wu Y||Fedele DA||Brailsford J||Fishe JN	JMIR Res Protoc	BACKGROUND: Pediatric asthma is a heterogeneous disease; however, current characterizations of its subtypes are limited. Machine learning (ML) methods are well-suited for identifying subtypes. In particular, deep neural networks can learn patient representations by leveraging longitudinal information captured in electronic health records (EHRs) while considering future outcomes. However, the trad…	eng	Journal Article	2024 Jul 8
38971461	Unsupervised Clustering Analysis of Regimen and HLA Characteristics in Pediatric Umbilical Cord Blood Transplantation.	Rivera-Franco MM||Wynn L||Volt F||Hernandez D||Cappelli B||Scigliuolo GM||Danby R||Horton R||Gibson D||Rafii H||Kenzey C||Rocha V||Ruggeri A||Tamouza R||Gluckman E	Transplant Cell Ther	HLA matching is a critical factor in allogeneic unrelated hematopoietic cell transplantation (HCT) because of its impact on post-transplantation survival and quality of life. Umbilical cord blood transplantation (UCBT) offers unique advantages, but determining the optimal approach to graft selection and immunosuppression remains challenging. Unsupervised clustering, a machine learning technique, …	eng	Journal Article	2024 Sep
38961161	Early detection of pediatric health risks using maternal and child health data.	Ilin C	Sci Rep	Machine learning (ML)-driven diagnosis systems are particularly relevant in pediatrics given the well-documented impact of early-life health conditions on later-life outcomes. Yet, early identification of diseases and their subsequent impact on length of hospital stay for this age group has so far remained uncharacterized, likely because access to relevant health data is severely limited. Thanks …	eng	Journal Article	2024 Jul 4
38957774	Machine learning for screening and predicting the availability of medications for children: a cross-sectional survey study.	Guo JY	Front Pediatr	OBJECTIVE: The aim of the study was to explore the factors influencing the availability of medications for children, and establish a machine learning model to provide an empirical basis for the subsequent formulation and improvement of relevant policies. METHODS: Design: Cross-sectional survey. Setting: 12 provinces, China. Medical doctors from 25 public hospitals were enrolled. All data were ran…	eng	Journal Article	2024
38952410	Decoding children dental health risks: a machine learning approach to identifying key influencing factors.	Sadegh-Zadeh SA||Bagheri M||Saadat M	Front Artif Intell	INTRODUCTION AND OBJECTIVES: This study investigates key factors influencing dental caries risk in children aged 7 and under using machine learning techniques. By addressing dental caries' prevalence, it aims to enhance early identification and preventative strategies for high-risk individuals. METHODS: Data from clinical examinations of 356 children were analyzed using Logistic Regression, Decis…	eng	Journal Article	2024
38898465	An integrated single-cell RNA-seq map of human neuroblastoma tumors and preclinical models uncovers divergent mesenchymal-like gene expression programs.	Chapple RH||Liu X||Natarajan S||Alexander MIM||Kim Y||Patel AG||LaFlamme CW||Pan M||Wright WC||Lee HM||Zhang Y||Lu M||Koo SC||Long C||Harper J||Savage C||Johnson MD||Confer T||Akers WJ||Dyer MA||Sheppard H||Easton J||Geeleher P	Genome Biol	BACKGROUND: Neuroblastoma is a common pediatric cancer, where preclinical studies suggest that a mesenchymal-like gene expression program contributes to chemotherapy resistance. However, clinical outcomes remain poor, implying we need a better understanding of the relationship between patient tumor heterogeneity and preclinical models. RESULTS: Here, we generate single-cell RNA-seq maps of neurob…	eng	Journal Article||Research Support, N.I.H., Extramural||Research Support, Non-U.S. Gov't	2024 Jun 19
38890203	Survival trend and outcome prediction for pediatric Hodgkin and non-Hodgkin lymphomas based on machine learning.	Zheng Y||Zhang C||Sun X||Kang K||Luo R||Zhao A||Wu Y	Clin Exp Med	Pediatric Hodgkin and non-Hodgkin lymphomas differ from adult cases in biology and management, yet there is a lack of survival analysis tailored to pediatric lymphoma. We analyzed lymphoma data from 1975 to 2018, comparing survival trends between 7,871 pediatric and 226,211 adult patients, identified key risk factors for pediatric lymphoma survival, developed a predictive nomogram, and utilized m…	eng	Journal Article	2024 Jun 18
38877718	Predicting Dental General Anesthesia Use among Children with Behavioral Health Conditions.	Peng J||Gorham TJ||Meyer BD	JDR Clin Trans Res	OBJECTIVES: To evaluate how different data sources affect the performance of machine learning algorithms that predict dental general anesthesia use among children with behavioral health conditions. STUDY DESIGN: Observational study using claims data. METHODS: Using Medicaid claims from Partners For Kids (2013-2019), electronic medical record data, and the Ohio Child Opportunity Index, we conducte…	eng	Journal Article	2024 Jun 14
38863862	Applying Artificial Intelligence in Pediatric Clinical Trials: Potential Impacts and Obstacles.	Foote HP||Cohen-Wolkowiez M||Lindsell CJ||Hornik CP	J Pediatr Pharmacol Ther		eng	Journal Article	2024 Jun
38862589	Computationally derived transition points across phases of clinical care.	Gilson A||Chartash D||Taylor RA||Hart LC	NPJ Digit Med	The objective of this study is to use statistical techniques for the identification of transition points along the life course, aiming to identify fundamental changes in patient multimorbidity burden across phases of clinical care. This retrospective cohort analysis utilized 5.2 million patient encounters from 2013 to 2022, collected from a large academic institution and its affiliated hospitals.…	eng	Journal Article	2024 Jun 11
38862380	Prediction of sustained opioid use in children and adolescents using machine learning.	Atias D||Tuttnauer A||Shomron N||Obolski U	Br J Anaesth	BACKGROUND: Opioid misuse in the paediatric population is understudied. This study aimed to develop a machine learning classifier to differentiate between occasional and sustained opioid users among children and adolescents in outpatient settings. METHODS: Data for 29,335 patients under 19 yr with recorded opioid purchases were collected from medical records. Machine learning methods were applied…	eng	Journal Article	2024 Aug
38861047	Optimizing vancomycin dosing in pediatrics: a machine learning approach to predict trough concentrations in children under four years of age.	Yin M||Jiang Y||Yuan Y||Li C||Gao Q||Lu H||Li Z	Int J Clin Pharm	BACKGROUND: Vancomycin trough concentration is closely associated with clinical efficacy and toxicity. Predicting vancomycin trough concentrations in pediatric patients is challenging due to significant inter-individual variability and rapid physiological changes during maturation. AIM: This study aimed to develop a machine learning model to predict vancomycin trough concentrations and determine …	eng	Journal Article||Observational Study	2024 Oct
38858137	High-resolution mapping of essential maternal and child health service coverage in Nigeria: a machine learning approach.	Kawakatsu Y||Mosser JF||Adolph C||Baffoe P||Cheshi F||Aiga H||Watkins DA||Sherr KH	BMJ Open	BACKGROUND: National-level coverage estimates of maternal and child health (MCH) services mask district-level and community-level geographical inequities. The purpose of this study is to estimate grid-level coverage of essential MCH services in Nigeria using machine learning techniques. METHODS: Essential MCH services in this study included antenatal care, facility-based delivery, childhood vacci…	eng	Journal Article	2024 Jun 10
38857990	Patient-derived organoid biobank identifies epigenetic dysregulation of intestinal epithelial MHC-I as a novel mechanism in severe Crohn's Disease.	Dennison TW||Edgar RD||Payne F||Nayak KM||Ross ADB||Cenier A||Glemas C||Giachero F||Foster AR||Harris R||Kraiczy J||Salvestrini C||Stavrou G||Torrente F||Brook K||Trayers C||Elmentaite R||Youssef G||Tel B||Winton DJ||Skoufou-Papoutsaki N||Adler S||Bufler P||Azabdaftari A||Jenke A||G N||Thomas N||Miele E||Al-Mohammad A||Guarda G||Kugathasan S||Venkateswaran S||Clatworthy MR||Castro-Dopico T||Sucha…	Gut	OBJECTIVE: Epigenetic mechanisms, including DNA methylation (DNAm), have been proposed to play a key role in Crohn's disease (CD) pathogenesis. However, the specific cell types and pathways affected as well as their potential impact on disease phenotype and outcome remain unknown. We set out to investigate the role of intestinal epithelial DNAm in CD pathogenesis. DESIGN: We generated 312 intesti…	eng	Journal Article	2024 Aug 8
38854398	Comparison of traditional regression modeling vs. AI modeling for the prediction of dental caries: a secondary data analysis.	Dey P||Ogwo C||Tellez M	Front Oral Health	INTRODUCTION: There are substantial gaps in our understanding of dental caries in primary and permanent dentition and various predictors using newer modeling methods such as Machine Learning (ML) algorithms and Artificial Intelligence (AI). The objective of this study is to compare the accuracy, precision, and differences between the caries predictive capability of AI vs. traditional multivariabl…	eng	Journal Article	2024
38848138	Exploring Heterogeneity in Cost-Effectiveness Using Machine Learning Methods: A Case Study Using the FIRST-ABC Trial.	Hattab Z||Doherty E||Sadique Z||Ramnarayan P||O'Neill S	Med Care	OBJECTIVE: The aim of this study was to explore heterogeneity in the cost-effectiveness of high-flow nasal cannula (HFNC) therapy compared with continuous positive airway pressure (CPAP) in children following extubation. DESIGN: Using data from the FIRST-line support for Assistance in Breathing in Children (FIRST-ABC) trial, we explore heterogeneity at the individual and subgroup levels using a c…	eng	Journal Article||Randomized Controlled Trial	2024 Jul 1
38847664	Automatic diagnosis of pediatric supracondylar humerus fractures using radiomics-based machine learning.	Yao W||Wang Y||Zhao X||He M||Wang Q||Liu H||Zhao J	Medicine (Baltimore)	The aim of this study was to construct a classification model for the automatic diagnosis of pediatric supracondylar humerus fractures using radiomics-based machine learning. We retrospectively collected elbow joint Radiographs of children aged 3 to 14 years and manually delineated regions of interest (ROI) using ITK-SNAP. Radiomics features were extracted using pyradiomics, a python-based featur…	eng	Journal Article	2024 Jun 7
38847081	Novel Multiplexed Plasma Biomarker Panel Has Diagnostic and Prognostic Potential in Children With Hypertrophic Cardiomyopathy.	Captur G||Doykov I||Chung SC||Field E||Barnes A||Zhang E||Heenan I||Norrish G||Moon JC||Elliott PM||Heywood WE||Mills K||Kaski JP	Circ Genom Precis Med	BACKGROUND: Hypertrophic cardiomyopathy (HCM) is defined clinically by pathological left ventricular hypertrophy. We have previously developed a plasma proteomics biomarker panel that correlates with clinical markers of disease severity and sudden cardiac death risk in adult patients with HCM. The aim of this study was to investigate the utility of adult biomarkers and perform new discoveries in …	eng	Journal Article	2024 Jun
38842257	Serum Metabolites Relate to Mucosal and Transmural Inflammation in Paediatric Crohn Disease.	Suarez RG||Guruprasad N||Tata G||Zhang Z||Focht G||McClement D||Navas-Lopez VM||Koletzko S||Griffiths AM||Ledder O||de Ridder L||Wishart D||Nichols B||Gerasimidis K||Turner D||Wine E	J Crohns Colitis	BACKGROUND AND AIMS: We aimed to identify serum metabolites associated with mucosal and transmural inflammation in paediatric Crohn disease [pCD]. METHODS: In all, 56 pCD patients were included through a pre-planned sub-study of the multicentre, prospective, ImageKids cohort, designed to develop the Paediatric Inflammatory Crohn magnetic resonance enterography [MRE] Index [PICMI]. Children were i…	eng	Journal Article||Multicenter Study	2024 Nov 4
38841076	Intraoperative characterization of cardiac tissue: the potential of light scattering spectroscopy.	Cottle B||Tiwari S||Kaza A||Sachse FB||Hitchcock R	J Biomed Opt	SIGNIFICANCE: Damage to the cardiac conduction system remains one of the most significant risks associated with surgical interventions to correct congenital heart disease. This work demonstrates how light-scattering spectroscopy (LSS) can be used to non-destructively characterize cardiac tissue regions. AIM: To present an approach for associating tissue composition information with location-speci…	eng	Journal Article||Research Support, N.I.H., Extramural||Research Support, U.S. Gov't, Non-P.H.S.	2024 Jun
38840982	Near-pair patch generative adversarial network for data augmentation of focal pathology object detection models.	Tu E||Burkow J||Tsai A||Junewick J||Perez FA||Otjen J||Alessio AM	J Med Imaging (Bellingham)	PURPOSE: The limited volume of medical training data remains one of the leading challenges for machine learning for diagnostic applications. Object detectors that identify and localize pathologies require training with a large volume of labeled images, which are often expensive and time-consuming to curate. To reduce this challenge, we present a method to support distant supervision of object det…	eng	Journal Article	2024 May
38838424	Alterations of brain structural and functional connectivity networks topology and decoupling in pediatric myelin oligodendrocyte glycoprotein antibody-associated disease.	Ding S||Li X||Huang Z||Wang L||Shi Z||Cai J||Zheng H	Mult Scler Relat Disord	OBJECTIVE: To investigate the alteration in structural and functional connectivity networks (SCN and FCN) as well as their coupling in pediatric myelin oligodendrocyte glycoprotein antibody-associated disease (MOGAD), and determine if these properties could serve as potential biomarkers for the disease. MATERIALS AND METHODS: In total of 32 children with MOGAD and 30 age- and sex-matched healthy …	eng	Journal Article	2024 Jul
38836842	Circulating bacterial peptides and linked metabolomic signatures are indicative of early mortality in pediatric cirrhosis.	Mathew B||Tripathi G||Gautam V||Bindal V||Sharma N||Yadav M||Pandey S||Sharma N||Gupta AC||Bhat SH||Saini AK||Sood V||Lal BB||Alam S||Khanna R||Maras JS	Hepatol Commun	BACKGROUND: Patients with pediatric cirrhosis-sepsis (PC-S) attain early mortality. Plasma bacterial composition, the cognate metabolites, and their contribution to the deterioration of patients with PC-S to early mortality are unknown. We aimed to delineate the plasma metaproteome-metabolome landscape and identify molecular indicators capable of segregating patients with PC-S predisposed to earl…	eng	Journal Article||Research Support, Non-U.S. Gov't	2024 Jun 1
38835246	Digital twinning of cardiac electrophysiology for congenital heart disease.	Salvador M||Kong F||Peirlinck M||Parker DW||Chubb H||Dubin AM||Marsden AL	J R Soc Interface	In recent years, blending mechanistic knowledge with machine learning has had a major impact in digital healthcare. In this work, we introduce a computational pipeline to build certified digital replicas of cardiac electrophysiology in paediatric patients with congenital heart disease. We construct the patient-specific geometry by means of semi-automatic segmentation and meshing tools. We generat…	eng	Journal Article	2024 Jun
38834671	Applying an explainable machine learning model might reduce the number of negative appendectomies in pediatric patients with a high probability of acute appendicitis.	Males I||Boban Z||Kumric M||Vrdoljak J||Berkovic K||Pogorelic Z||Bozic J	Sci Rep	The diagnosis of acute appendicitis and concurrent surgery referral is primarily based on clinical presentation, laboratory and radiological imaging. However, utilizing such an approach results in as much as 10-15% of negative appendectomies. Hence, in the present study, we aimed to develop a machine learning (ML) model designed to reduce the number of negative appendectomies in pediatric patient…	eng	Journal Article	2024 Jun 4
38822293	A computational clinical decision-supporting system to suggest effective anti-epileptic drugs for pediatric epilepsy patients based on deep learning models using patient's medical history.	Cho D||Yu MS||Shin J||Lee J||Kim Y||Kang HC||Kim SH||Na D	BMC Med Inform Decis Mak	BACKGROUND: Epilepsy, a chronic brain disorder characterized by abnormal brain activity that causes seizures and other symptoms, is typically treated using anti-epileptic drugs (AEDs) as the first-line therapy. However, due to the variations in their modes of action, identification of effective AEDs often relies on ad hoc trials, which is particularly challenging for pediatric patients. Thus, the…	eng	Journal Article	2024 May 31
38817450	Machine learning data sources in pediatric sleep research: assessing racial/ethnic differences in electronic health record-based clinical notes prior to model training.	Davenport MA||Sirrianni JW||Chisolm DJ	Front Sleep	INTRODUCTION: Pediatric sleep problems can be detected across racial/ethnic subpopulations in primary care settings. However, the electronic health record (EHR) data documentation that describes patients' sleep problems may be inherently biased due to both historical biases and informed presence. This study assessed racial/ethnic differences in natural language processing (NLP) training data (e.g…	eng	Journal Article	2024
38815363	Towards a machine-learning assisted non-invasive classification of dengue severity using wearable PPG data: a prospective clinical study.	Karolcik S||Manginas V||Chanh HQ||Daniels J||Giang NT||Huyen VNT||Hoang MTV||Phan Nguyen Quoc K||Hernandez B||Ming DK||Nguyen Van H||Phan TQ||Trieu HT||Luong Thi Hue T||Holmes AH||Thwaites L||Phan Vinh T||Yacoub S||Georgiou P	EBioMedicine	BACKGROUND: Dengue epidemics impose considerable strain on healthcare resources. Real-time continuous and non-invasive monitoring of patients admitted to the hospital could lead to improved care and outcomes. We evaluated the performance of a commercially available wearable (SmartCare) utilising photoplethysmography (PPG) to stratify clinical risk for a cohort of hospitalised patients with dengue…	eng	Journal Article||Observational Study	2024 Jun
38810562	An artificial intelligence-assisted clinical framework to facilitate diagnostics and translational discovery in hematologic neoplasia.	Tang M||Antic Z||Fardzadeh P||Pietzsch S||Schroder C||Eberhardt A||van Bommel A||Escherich G||Hofmann W||Horstmann MA||Illig T||McCrary JM||Lentes J||Metzler M||Nejdl W||Schlegelberger B||Schrappe M||Zimmermann M||Miarka-Walczyk K||Pastorczak A||Cario G||Renard BY||Stanulla M||Bergmann AK	EBioMedicine	BACKGROUND: The increasing volume and intricacy of sequencing data, along with other clinical and diagnostic data, like drug responses and measurable residual disease, creates challenges for efficient clinical comprehension and interpretation. Using paediatric B-cell precursor acute lymphoblastic leukaemia (BCP-ALL) as a use case, we present an artificial intelligence (AI)-assisted clinical frame…	eng	Journal Article	2024 Jun
38804613	Listening to the Past, Predicting the Future: A Bibliometric Exploration of Hearing Loss Publications Over Four Decades.	Aktar Ugurlu G||Ugurlu BN	Laryngoscope	OBJECTIVES: This article aims to analyze the scientific literature on hearing loss (HL) in the field of Otorhinolaryngology published from the past to the present. METHODS: A comprehensive dataset comprising 8013 articles on HL, spanning from 1980 to 2023, was retrieved from the Web of Science database and analyzed using various statistical and bibliometric methods. RESULTS: The leading countries…	eng	Journal Article	2024 Nov
38795170	Screening and Identification of Neutrophil Extracellular Trap-related Diagnostic Biomarkers for Pediatric Sepsis by Machine Learning.	Zhang G||Zhang K	Inflammation	Neutrophil extracellular trap (NET) is released by neutrophils to trap invading pathogens and can lead to dysregulation of immune responses and disease pathogenesis. However, systematic evaluation of NET-related genes (NETRGs) for the diagnosis of pediatric sepsis is still lacking. Three datasets were taken from the Gene Expression Omnibus (GEO) database: GSE13904, GSE26378, and GSE26440. After N…	eng	Journal Article	2024 May 25
38783298	Improved pediatric ICU mortality prediction for respiratory diseases: machine learning and data subdivision insights.	Prithula J||Chowdhury MEH||Khan MS||Al-Ansari K||Zughaier SM||Islam KR||Alqahtani A	Respir Res	The growing concern of pediatric mortality demands heightened preparedness in clinical settings, especially within intensive care units (ICUs). As respiratory-related admissions account for a substantial portion of pediatric illnesses, there is a pressing need to predict ICU mortality in these cases. This study based on data from 1188 patients, addresses this imperative using machine learning tec…	eng	Journal Article	2024 May 23
38752504	Applying Neural ODEs to Derive a Mechanism-Based Model for Characterizing Maturation-Related Serum Creatinine Dynamics in Preterm Newborns.	Bram DS||Koch G||Allegaert K||van den Anker J||Pfister M	J Clin Pharmacol	Serum creatinine in neonates follows complex dynamics due to maturation processes, most pronounced in the first few weeks of life. The development of a mechanism-based model describing complex dynamics requires high expertise in pharmacometric (PMX) modeling and substantial model development time. A recently published machine learning (ML) approach of low-dimensional neural ordinary differential …	eng	Journal Article	2024 Sep
38748936	Risk Factors for Perinatal Arterial Ischemic Stroke: A Machine Learning Approach.	Srivastava R||Cole L||Amador K||Forkert ND||Dunbar M||Shevell MI||Oskoui M||Basu AP||Rivkin MJ||Shany E||de Vries LS||Dewey D||Letourneau N||Mouches P||Hill MD||Kirton A	Neurology	BACKGROUND AND OBJECTIVES: Perinatal arterial ischemic stroke (PAIS) is a focal vascular brain injury presumed to occur between the fetal period and the first 28 days of life. It is the leading cause of hemiparetic cerebral palsy. Multiple maternal, intrapartum, delivery, and fetal factors have been associated with PAIS, but studies are limited by modest sample sizes and complex interactions betw…	eng	Journal Article	2024 Jun
38745865	Prediction of pediatric peanut oral food challenge outcomes using machine learning.	Gryak J||Georgievska A||Zhang J||Najarian K||Ravikumar R||Sanders G||Schuler CF 4th	J Allergy Clin Immunol Glob	BACKGROUND: Clinical testing, including food-specific skin and serum IgE level tests, provides limited accuracy to predict food allergy. Confirmatory oral food challenges (OFCs) are often required, but the associated risks, cost, and logistic difficulties comprise a barrier to proper diagnosis. OBJECTIVE: We sought to utilize advanced machine learning methodologies to integrate clinical variables…	eng	Journal Article	2024 Aug
38740844	The value of linear and non-linear quantitative EEG analysis in paediatric epilepsy surgery: a machine learning approach.	Mercier M||Pepi C||Carfi-Pavia G||De Benedictis A||Espagnet MCR||Pirani G||Vigevano F||Marras CE||Specchio N||De Palma L	Sci Rep	Epilepsy surgery is effective for patients with medication-resistant seizures, however 20-40% of them are not seizure free after surgery. Aim of this study is to evaluate the role of linear and non-linear EEG features to predict post-surgical outcome. We included 123 paediatric patients who underwent epilepsy surgery at Bambino Gesu Children Hospital (January 2009-April 2020). All patients had lo…	eng	Journal Article	2024 May 13
38725039	Exploring clinical specialists' perspectives on the future role of AI: evaluating replacement perceptions, benefits, and drawbacks.	Daniyal M||Qureshi M||Marzo RR||Aljuaid M||Shahid D	BMC Health Serv Res	BACKGROUND OF STUDY: Over the past few decades, the utilization of Artificial Intelligence (AI) has surged in popularity, and its application in the medical field is witnessing a global increase. Nevertheless, the implementation of AI-based healthcare solutions has been slow in developing nations like Pakistan. This unique study aims to assess the opinion of clinical specialists on the future rep…	eng	Journal Article	2024 May 9
38720331	A comprehensive study on machine learning models combining with oversampling for bronchopulmonary dysplasia-associated pulmonary hypertension in very preterm infants.	Wang D||Huang S||Cao J||Feng Z||Jiang Q||Zhang W||Chen J||Kutty S||Liu C||Liao W||Zhang L||Zhu G||Guo W||Yang J||Liu L||Yang J||Li Q	Respir Res	BACKGROUND: Bronchopulmonary dysplasia-associated pulmonary hypertension (BPD-PH) remains a devastating clinical complication seriously affecting the therapeutic outcome of preterm infants. Hence, early prevention and timely diagnosis prior to pathological change is the key to reducing morbidity and improving prognosis. Our primary objective is to utilize machine learning techniques to build pred…	eng	Journal Article||Multicenter Study	2024 May 8
38713633	Development of a Computable Phenotype for Prehospital Pediatric Asthma Encounters.	Harmon I||Brailsford J||Sanchez-Cano I||Fishe J	Prehosp Emerg Care	INTRODUCTION: Asthma exacerbations are a common cause of pediatric Emergency Medical Services (EMS) encounters. Accordingly, prehospital management of pediatric asthma exacerbations has been designated an EMS research priority. However, accurate identification of pediatric asthma exacerbations from the prehospital record is nuanced and difficult due to the heterogeneity of asthma symptoms, especi…	eng	Journal Article	2024 May 21
38702550	Utilizing a comprehensive machine learning approach to identify patients at high risk for extended length of stay following spinal deformity surgery in pediatric patients with early onset scoliosis.	Fields MW||Zaifman J||Malka MS||Lee NJ||Rymond CC||Simhon ME||Quan T||Roye BD||Vitale MG	Spine Deform	PURPOSE: Early onset scoliosis (EOS) patient diversity makes outcome prediction challenging. Machine learning offers an innovative approach to analyze patient data and predict results, including LOS in pediatric spinal deformity surgery. METHODS: Children under 10 with EOS were chosen from the American College of Surgeon's NSQIP database. Extended LOS, defined as over 5 days, was predicted using …	eng	Journal Article	2024 Sep
38695875	Artificial intelligence improves resident detection of pediatric and young adult upper extremity fractures.	Zech JR||Ezuma CO||Patel S||Edwards CR||Posner R||Hannon E||Williams F||Lala SV||Ahmad ZY||Moy MP||Wong TT	Skeletal Radiol	PURPOSE: We wished to evaluate if an open-source artificial intelligence (AI) algorithm ( https://www.childfx.com ) could improve performance of (1) subspecialized musculoskeletal radiologists, (2) radiology residents, and (3) pediatric residents in detecting pediatric and young adult upper extremity fractures. MATERIALS AND METHODS: A set of evaluation radiographs drawn from throughout the upper…	eng	Journal Article	2024 Dec
38691554	A machine learning model for the early diagnosis of bloodstream infection in patients admitted to the pediatric intensive care unit.	Liporaci F||Carlotti D||Carlotti A	PLoS One	Bloodstream infection (BSI) is associated with increased morbidity and mortality in the pediatric intensive care unit (PICU) and high healthcare costs. Early detection and appropriate treatment of BSI may improve patient's outcome. Data on machine-learning models to predict BSI in pediatric patients are limited and neither study included time series data. We aimed to develop a machine learning mo…	eng	Journal Article||Research Support, Non-U.S. Gov't	2024
38687912	Deciphering cuproptosis-related signatures in pediatric allergic asthma using integrated scRNA-seq and bulk RNA-seq analysis.	Liu J||Sun Y||Tian C||Qin D||Gao L	J Asthma	OBJECTIVE: Allergic asthma (AA) is common in children. Excess copper is observed in AA patients. It is currently unclear whether copper imbalance can cause cuproptosis in pediatric AA. METHODS: The datasets about pediatric AA (GSE40732 and GSE40888) were obtained from Gene Expression Omnibus (GEO) database. The expression of cuproptosis-related genes (CRGs) and immune cell infiltration in pediatr…	eng	Journal Article	2024 Oct
38671151	An individualized protein-based prognostic model to stratify pediatric patients with papillary thyroid carcinoma.	Wang Z||Wang H||Zhou Y||Li L||Lyu M||Wu C||He T||Tan L||Zhu Y||Guo T||Wu H||Zhang H||Sun Y	Nat Commun	Pediatric papillary thyroid carcinomas (PPTCs) exhibit high inter-tumor heterogeneity and currently lack widely adopted recurrence risk stratification criteria. Hence, we propose a machine learning-based objective method to individually predict their recurrence risk. We retrospectively collect and evaluate the clinical factors and proteomes of 83 pediatric benign (PB), 85 pediatric malignant (PM)…	eng	Journal Article||Research Support, Non-U.S. Gov't	2024 Apr 26
38658114	The Florida Scoring System for stratifying children with suspected Sjogren's disease: a cross-sectional machine learning study.	Zeng W||Thatayatikom A||Winn N||Lovelace TC||Bhattacharyya I||Schrepfer T||Shah A||Gonik R||Benos PV||Cha S	Lancet Rheumatol	BACKGROUND: Childhood Sjogren's disease is a rare, underdiagnosed, and poorly-understood condition. By integrating machine learning models on a paediatric cohort in the USA, we aimed to develop a novel system (the Florida Scoring System) for stratifying symptomatic paediatric patients with suspected Sjogren's disease. METHODS: This cross-sectional study was done in symptomatic patients who visite…	eng	Journal Article	2024 May
38645433	Downregulation of ABLIM3 confers to the metastasis of neuroblastoma via regulating the cell adhesion molecules pathway.	Gong B||Qu T||Zhang J||Jia Y||Song Z||Chen C||Yang J||Wang C||Liu Y||Jin Y||Cao W||Zhao Q	Comput Struct Biotechnol J	Neuroblastoma (NB) is the most prevalent extracranial solid tumor in pediatric patients, and its treatment failure often associated with metastasis. In this study, LASSO, SVM-RFE, and random forest tree algorithms, was used to identify the pivotal gene involved in NB metastasis. NB cell lines (SK-N-AS and SK-N-BE2), in conjunction with NB tissue were used for further study. ABLIM3 was identified …	eng	Journal Article	2024 Dec
38642113	Radiomic- and dosiomic-based clustering development for radio-induced neurotoxicity in pediatric medulloblastoma.	Piffer S||Greto D||Ubaldi L||Mortilla M||Ciccarone A||Desideri I||Genitori L||Livi L||Marrazzo L||Pallotta S||Retico A||Sardi I||Talamonti C	Childs Nerv Syst	BACKGROUND: Texture analysis extracts many quantitative image features, offering a valuable, cost-effective, and non-invasive approach for individual medicine. Furthermore, multimodal machine learning could have a large impact for precision medicine, as texture biomarkers can underlie tissue microstructure. This study aims to investigate imaging-based biomarkers of radio-induced neurotoxicity in …	eng	Journal Article	2024 Aug
38634890	Predicting community acquired bloodstream infection in infants using full blood count parameters and C-reactive protein; a machine learning study.	Brouwer L||Cunney R||Drew RJ	Eur J Pediatr	Early recognition of bloodstream infection (BSI) in infants can be difficult, as symptoms may be non-specific, and culture can take up to 48 h. As a result, many infants receive unneeded antibiotic treatment while awaiting the culture results. In this study, we aimed to develop a model that can reliably identify infants who do not have positive blood cultures (and, by extension, BSI) based on the…	eng	Journal Article	2024 Jul
38630522	Comparing Open-Access Database and Traditional Intensive Care Studies Using Machine Learning: Bibliometric Analysis Study.	Ke Y||Yang R||Liu N	J Med Internet Res	BACKGROUND: Intensive care research has predominantly relied on conventional methods like randomized controlled trials. However, the increasing popularity of open-access, free databases in the past decade has opened new avenues for research, offering fresh insights. Leveraging machine learning (ML) techniques enables the analysis of trends in a vast number of studies. OBJECTIVE: This study aims t…	eng	Journal Article	2024 Apr 17
38616423	Exploring the association between early childhood caries, malnutrition, and anemia by machine learning algorithm.	Fasna K||Khan SY||Ahmad A||Sharma MK	J Indian Soc Pedod Prev Dent	OBJECTIVE: The objective of this study was to determine the prevalence of early childhood caries in children with severe acute malnutrition (SAM) and also the hierarchy of association if any with malnutrition, anemia, and other risk factors with ECC using machine learning algorithms. METHODS: A hospital-based preventive and interventional study was conducted on SAM children (age = 2 to <6 years) …	eng	Journal Article	2024 Jan 1
38614026	Predicting adverse long-term neurocognitive outcomes after pediatric intensive care unit admission.	Nakano FK||Dulfer K||Vanhorebeek I||Wouters PJ||Verbruggen SC||Joosten KF||Guiza Grandas F||Vens C||Van den Berghe G	Comput Methods Programs Biomed	BACKGROUND AND OBJECTIVE: Critically ill children may suffer from impaired neurocognitive functions years after ICU (intensive care unit) discharge. To assess neurocognitive functions, these children are subjected to a fixed sequence of tests. Undergoing all tests is, however, arduous for former pediatric ICU patients, resulting in interrupted evaluations where several neurocognitive deficiencies…	eng	Journal Article	2024 Jun
38613143	Pediatric donor heart utilization variability among organ procurement organizations.	Haregu F||Dixon RJ||Porter M||McCulloch M	Pediatr Transplant	BACKGROUND: Organ procurement organizations (OPOs) are responsible for the medical management of organ donors. Given the variability in pediatric donor heart utilization among OPOs, we examined factors that may explain this variability, including differences in donor medical management, organ quality, and candidate factors. METHODS: The Organ Procurement and Transplant Network database was querie…	eng	Journal Article	2024 May
38608292	Machine learning for enhanced prognostication: predicting 30-day outcomes following posterior fossa decompression surgery for Chiari malformation type I in a pediatric cohort.	El-Hajj VG||Ghaith AK||Elmi-Terander A||Ahn ES||Daniels DJ||Bydon M	J Neurosurg Pediatr	OBJECTIVE: Chiari malformation type I (CM-I) is a congenital disorder occurring in 0.1% of the population. In symptomatic cases, surgery with posterior fossa decompression (PFD) is the treatment of choice. Surgery is, however, associated with peri- and postoperative complications that may require readmission or renewed surgical intervention. Given the associated financial costs and the impact on …	eng	Journal Article	2024 Jul 1
38608268	Novel Approach for Detecting Respiratory Syncytial Virus in Pediatric Patients Using Machine Learning Models Based on Patient-Reported Symptoms: Model Development and Validation Study.	Kawamoto S||Morikawa Y||Yahagi N	JMIR Form Res	BACKGROUND: Respiratory syncytial virus (RSV) affects children, causing serious infections, particularly in high-risk groups. Given the seasonality of RSV and the importance of rapid isolation of infected individuals, there is an urgent need for more efficient diagnostic methods to expedite this process. OBJECTIVE: This study aimed to investigate the performance of a machine learning model that l…	eng	Journal Article	2024 Apr 12
38604739	Factors that mediate change in creatinine and acute kidney injury after the Norwood operation: insights from high-fidelity haemodynamic monitoring data.	Loomba RS||Mansukhani S||Wong J	Cardiol Young	BACKGROUND: Acute kidney injury is a common postoperative complication of paediatric cardiac surgery associated with increased morbidity and mortality. The purpose of this study is to characterise associations between haemodynamic parameters, clinical parameters, and medical interventions, on acute kidney injury. METHODS: Nine patients with univentricular physiology undergoing the Norwood procedu…	eng	Journal Article	2024 Aug
38604736	Identification of Multiclass Pediatric Low-Grade Neuroepithelial Tumor Molecular Subtype with ADC MR Imaging and Machine Learning.	Soldatelli MD||Namdar K||Tabori U||Hawkins C||Yeom K||Khalvati F||Ertl-Wagner BB||Wagner MW	AJNR Am J Neuroradiol	BACKGROUND AND PURPOSE: Molecular biomarker identification increasingly influences the treatment planning of pediatric low-grade neuroepithelial tumors (PLGNTs). We aimed to develop and validate a radiomics-based ADC signature predictive of the molecular status of PLGNTs. MATERIALS AND METHODS: In this retrospective bi-institutional study, we searched the PACS for baseline brain MRIs from childre…	eng	Journal Article||Multicenter Study||Research Support, Non-U.S. Gov't	2024 Jun 7
38597719	Discovery of Alpha-1-Antichymotrypsin as a Marker of Delayed Recovery from Concussion in Children.	Swaney EEK||Babl FE||Rausa VC||Anderson N||Hearps SJC||Parkin G||Hart-Smith G||Zaw T||Carroll L||Takagi M||Seal ML||Davis GA||Anderson V||Ignjatovic V	J Neurotrauma	Of the four million children who experience a concussion each year, 30-50% of children will experience delayed recovery, where they will continue to experience symptoms more than two weeks after their injury. Delayed recovery from concussion encompasses emotional, behavioral, physical, and cognitive symptoms, and as such, there is an increased focus on developing an objective tool to determine ri…	eng	Journal Article	2024 Oct
38593278	Analysis of mandibular jaw movements to assess ventilatory support management of children with obstructive sleep apnea syndrome treated with positive airway pressure therapies.	Cassibba J||Aubertin G||Martinot JB||Le Dong N||Hullo E||Beydon N||Dupont-Athenor A||Mortamet G||Pepin JL	Pediatr Pulmonol	BACKGROUND: The polysomnography (PSG) is the gold-standard for obstructive sleep apnea (OSA) syndrome diagnosis and assessment under positive airway pressure (PAP) therapies in children. Recently, an innovative digital medicine solution, including a mandibular jaw movement (MJM) sensor coupled with automated analysis, has been validated as an alternative to PSG for pediatric application. OBJECTIV…	eng	Clinical Trial||Journal Article||Multicenter Study	2024 Jul
38592637	Epidemiological analysis to identify predictors of X-linked hypophosphatemia (XLH) diagnosis in an Italian pediatric population: the EPIX project.	Crisafulli S||Ingrasciotta Y||Vitturi G||Fontana A||L'Abbate L||Alessi Y||Ferrau F||Cantarutti L||Lazzerini D||Cannavo S||Trifiro G	Endocrine	PURPOSE: X-linked hypophosphatemia (XLH) is a rare multi-systemic disease characterized by low plasma phosphate levels. The aim of this study was to investigate the annual XLH prevalence and internally evaluate predictive algorithms' application performance for the early diagnosis of XLH. METHODS: The PediaNet database, containing data on more than 400,000 children aged up to 14 years, was used t…	eng	Journal Article	2024 Aug
38590367	The application of machine learning based on computed tomography images in the identification of renal tumors in children.	Song H||Wang X||Wang H||Guo F||Wu R||Liu W	Transl Pediatr	BACKGROUND: The clinical manifestations of Wilms tumor and non-Wilms tumor in children are similar, and the only way to confirm the diagnosis is by postoperative pathology. Computed tomography (CT) is one of the main methods for preoperative diagnosis of the two, but it is also difficult to distinguish because it is easily affected by the subjective influence and the experience of the radiologist…	eng	Journal Article	2024 Mar 27
38578687	Eating Habits and Lifestyle Factors Related to Childhood Obesity Among Children Aged 5-6 Years: Cluster Analysis of Panel Survey Data in Korea.	Lim H||Lee H	JMIR Public Health Surveill	BACKGROUND: Childhood obesity has emerged as a major health issue due to the rapid growth in the prevalence of obesity among young children worldwide. Establishing healthy eating habits and lifestyles in early childhood may help children gain appropriate weight and further improve their health outcomes later in life. OBJECTIVE: This study aims to classify clusters of young children according to t…	eng	Journal Article	2024 Apr 5
38577637	The significance of machine learning in neonatal screening for inherited metabolic diseases.	Yang X||Ding S||Zhang J||Hu Z||Zhuang D||Wang F||Wu S||Chen C||Li H	Front Pediatr	BACKGROUND: Neonatal screening for inherited metabolic diseases (IMDs) has been revolutionized by tandem mass spectrometry (MS/MS). This study aimed to enhance neonatal screening for IMDs using machine learning (ML) techniques. METHODS: The study involved the analysis of a comprehensive dataset comprising 309,102 neonatal screening records collected in the Ningbo region, China. An advanced ML sys…	eng	Journal Article	2024
38576762	Use of machine learning models for the prognostication of liver transplantation: A systematic review.	Chongo G||Soldera J	World J Transplant	BACKGROUND: Liver transplantation (LT) is a life-saving intervention for patients with end-stage liver disease. However, the equitable allocation of scarce donor organs remains a formidable challenge. Prognostic tools are pivotal in identifying the most suitable transplant candidates. Traditionally, scoring systems like the model for end-stage liver disease have been instrumental in this process.…	eng	Journal Article	2024 Mar 18
38572359	3D gait analysis in children using wearable sensors: feasibility of predicting joint kinematics and kinetics with personalized machine learning models and inertial measurement units.	Mohammadi Moghadam S||Ortega Auriol P||Yeung T||Choisne J	Front Bioeng Biotechnol	Introduction: Children's walking patterns evolve with age, exhibiting less repetitiveness at a young age and more variability than adults. Three-dimensional gait analysis (3DGA) is crucial for understanding and treating lower limb movement disorders in children, traditionally performed using Optical Motion Capture (OMC). Inertial Measurement Units (IMUs) offer a cost-effective alternative to OMC,…	eng	Journal Article	2024
38569785	Gut metabolome and microbiota signatures predict response to treatment with exclusive enteral nutrition in a prospective study in children with active Crohn's disease.	Nichols B||Briola A||Logan M||Havlik J||Mascellani A||Gkikas K||Milling S||Ijaz UZ||Quince C||Svolos V||Russell RK||Hansen R||Gerasimidis K	Am J Clin Nutr	BACKGROUND: Predicting response to exclusive enteral nutrition (EEN) in active Crohn's disease (CD) could lead to therapy personalization and pretreatment optimization. OBJECTIVES: This study aimed to explore the ability of pretreatment parameters to predict fecal calprotectin (FCal) levels at EEN completion in a prospective study in children with CD. METHODS: In children with active CD, clinical…	eng	Journal Article||Research Support, Non-U.S. Gov't	2024 Apr
38569429	CXCR6 defines therapeutic subtypes of CD4(+) cytotoxic T cell lineage for adoptive cell transfer therapy in pediatric B cell acute lymphoblastic leukemia.	Shi S||Xing H||Xu X||Chai J||Lu Z||Wang J||Wang B	Int Immunopharmacol	The potential of cytotoxic CD4(+) T cells and tissue resident memory T cells (Trm) in achieving adult leukemia remission have been highlighted [1,2]. We hypothesized that CXCR6 could serve as a marker for cytotoxic CD4(+) Trm cells in the bone marrow (BM) of pediatric B-ALL patients. Flow cytometry (FCM) and published single cell RNA sequencing (scRNA-seq) datasets were employed to characterize C…	eng	Journal Article	2024 May 10
38569191	Proteomics Defines Plasma Biomarkers for the Early Diagnosis of Biliary Atresia.	Fu M||Guo Z||Chen Y||Lamb JR||Zhong S||Xia H||Wen Z||Zhang R	J Proteome Res	Early diagnosis of biliary atresia (BA) is crucial for improving the chances of survival and preserving the liver function of pediatric patients with BA. Herein, we performed proteomics analysis using data-independent acquisition (DIA) and parallel reaction monitoring (PRM) to explore potential biomarkers for the early diagnosis of BA compared to other non-BA jaundice cases. Consequently, we dete…	eng	Journal Article||Research Support, Non-U.S. Gov't	2024 May 3
38563440	Can ChatGPT Replace an Otolaryngologist in Guiding Parents on Tonsillectomy?	Moise A||Centomo-Bozzo A||Orishchak O||Alnoury MK||Daniel SJ	Ear Nose Throat J	Background: ChatGPT is an artificial intelligence tool, which utilizes machine learning to analyze and generate human-like text. The user-friendly accessibility of this tool enables patients conveniently access medical information without intricate terminology challenges. The objective of this study was to assess the accuracy of ChatGPT in providing insights into indications and management of com…	eng	Journal Article	2024 Apr 2
38560467	Assessing the risk of concurrent mycoplasma pneumoniae pneumonia in children with tracheobronchial tuberculosis: retrospective study.	Liu L||Jiang J||Wu L||Zeng M||Yan C||Liang L||Shi J||Xie Q	PeerJ	OBJECTIVE: This study aimed to create a predictive model based on machine learning to identify the risk for tracheobronchial tuberculosis (TBTB) occurring alongside Mycoplasma pneumoniae pneumonia in pediatric patients. METHODS: Clinical data from 212 pediatric patients were examined in this retrospective analysis. This cohort included 42 individuals diagnosed with TBTB and Mycoplasma pneumoniae …	eng	Journal Article	2024
38557687	Neurologic Statistical Prognostication and Risk Assessment for Kids on Extracorporeal Membrane Oxygenation-Neuro SPARK.	Shah N||Mathur S||Shanmugham P||Li X||Thiagarajan RR||Natarajan S||Raman L	ASAIO J	This study presents Neuro-SPARK, the first scoring system developed to assess the risk of neurologic injury in pediatric and neonatal patients on extracorporeal membrane oxygenation (ECMO). Using the extracorporeal life support organization (ELSO) registry, we applied robust machine learning methodologies and clinical expertise to a 10 years dataset. We produced separate models for veno-venous (V…	eng	Journal Article	2024 Apr 1
38554647	Long-term characterization of cognitive phenotypes in children with seizures over 36 months.	Eisner J||Harvey D||Dunn D||Jones J||Byars A||Fastenau P||Austin J||Hermann B||Oyegbile-Chidi T	Epilepsy Behav	RATIONALE: Children with new-onset epilepsies often exhibit co-morbidities including cognitive dysfunction, which adversely affects academic performance. Application of unsupervised machine learning techniques has demonstrated the presence of discrete cognitive phenotypes at or near the time of diagnosis, but there is limited knowledge of their longitudinal trajectories. Here we investigate longi…	eng	Journal Article||Research Support, N.I.H., Extramural||Research Support, Non-U.S. Gov't	2024 May
38549146	Refining risk prediction in pediatric acute lymphoblastic leukemia through DNA methylation profiling.	Mosquera Orgueira A||Krali O||Perez Miguez C||Peleteiro Raindo A||Diaz Arias JA||Gonzalez Perez MS||Perez Encinas MM||Fernandez Sanmartin M||Sinnet D||Heyman M||Lonnerholm G||Noren-Nystrom U||Schmiegelow K||Nordlund J	Clin Epigenetics	Acute lymphoblastic leukemia (ALL) is the most prevalent cancer in children, and despite considerable progress in treatment outcomes, relapses still pose significant risks of mortality and long-term complications. To address this challenge, we employed a supervised machine learning technique, specifically random survival forests, to predict the risk of relapse and mortality using array-based DNA …	eng	Journal Article||Research Support, Non-U.S. Gov't	2024 Mar 28
38542012	An Interpretable Machine Learning Framework for Rare Disease: A Case Study to Stratify Infection Risk in Pediatric Leukemia.	Al-Hussaini I||White B||Varmeziar A||Mehra N||Sanchez M||Lee J||DeGroote NP||Miller TP||Mitchell CS	J Clin Med	Background: Datasets on rare diseases, like pediatric acute myeloid leukemia (AML) and acute lymphoblastic leukemia (ALL), have small sample sizes that hinder machine learning (ML). The objective was to develop an interpretable ML framework to elucidate actionable insights from small tabular rare disease datasets. Methods: The comprehensive framework employed optimized data imputation and samplin…	eng	Journal Article	2024 Mar 20
38537603	A growth chart of brain function from infancy to adolescence based on EEG.	Iyer KK||Roberts JA||Waak M||Vogrin SJ||Kevat A||Chawla J||Haataja LM||Lauronen L||Vanhatalo S||Stevenson NJ	EBioMedicine	BACKGROUND: In children, objective, quantitative tools that determine functional neurodevelopment are scarce and rarely scalable for clinical use. Direct recordings of cortical activity using routinely acquired electroencephalography (EEG) offer reliable measures of brain function. METHODS: We developed and validated a measure of functional brain age (FBA) using a residual neural network-based in…	eng	Journal Article	2024 Apr
38535017	AI-Assisted X-ray Fracture Detection in Residency Training: Evaluation in Pediatric and Adult Trauma Patients.	Meetschen M||Salhofer L||Beck N||Kroll L||Ziegenfuss CD||Schaarschmidt BM||Forsting M||Mizan S||Umutlu L||Hosch R||Nensa F||Haubold J	Diagnostics (Basel)	Background: This study aimed to evaluate the impact of an AI-assisted fracture detection program on radiology residents' performance in pediatric and adult trauma patients and assess its implications for residency training. Methods: This study, conducted retrospectively, included 200 radiographs from participants aged 1 to 95 years (mean age: 40.7 +/- 24.5 years), encompassing various body region…	eng	Journal Article	2024 Mar 11
38533525	Towards an AI-driven soft toy for automatically detecting and classifying infant-toy interactions using optical force sensors.	Udayagiri R||Yin J||Cai X||Townsend W||Trivedi V||Shende R||Sowande OF||Prosser LA||Pikul JH||Johnson MJ	Front Robot AI	Introduction: It is crucial to identify neurodevelopmental disorders in infants early on for timely intervention to improve their long-term outcomes. Combining natural play with quantitative measurements of developmental milestones can be an effective way to swiftly and efficiently detect infants who are at risk of neurodevelopmental delays. Clinical studies have established differences in toy in…	eng	Journal Article	2024
38528385	Predicting the Outcome of Pediatric Oral Food Challenges for Determining Tolerance Development.	Kim H||Jeong K||Park M||Roh YY||Jung JH||Kim SY||Kim JD||Kim MJ||Kim YH||Sohn MH||Lee S||Kim KW	Allergy Asthma Immunol Res	PURPOSE: Despite the risk of anaphylaxis, oral food challenges (OFCs) are performed clinically for various indications, particularly to confirm tolerance development. This study aimed to assess OFCs by relevant indications and build an outcome prediction model to help determine when to perform OFCs in children who are likely to have developed immune tolerance. METHODS: In total, 432 pediatric OFC…	eng	Journal Article	2024 Mar
38522222	A novel center-based deep contrastive metric learning method for the detection of polymicrogyria in pediatric brain MRI.	Zhang L||Abdeen N||Lang J	Comput Med Imaging Graph	Polymicrogyria (PMG) is a disorder of cortical organization mainly seen in children, which can be associated with seizures, developmental delay and motor weakness. PMG is typically diagnosed on magnetic resonance imaging (MRI) but some cases can be challenging to detect even for experienced radiologists. In this study, we create an open pediatric MRI dataset (PPMR) containing both PMG and control…	eng	Journal Article	2024 Jun
38522169	Optimizing EEG monitoring in critically ill children at risk for electroencephalographic seizures.	Coleman K||Fung FW||Topjian A||Abend NS||Xiao R	Seizure	OBJECTIVE: Strategies are needed to optimally deploy continuous EEG monitoring (CEEG) for electroencephalographic seizure (ES) identification and management due to resource limitations. We aimed to construct an efficient multi-stage prediction model guiding CEEG utilization to identify ES in critically ill children using clinical and EEG covariates. METHODS: The largest prospective single-center …	eng	Journal Article	2024 Apr
38515564	Prediction of tumor lysis syndrome in childhood acute lymphoblastic leukemia based on machine learning models: a retrospective study.	Xiao Y||Xiao L||Zhang Y||Xu X||Guan X||Guo Y||Shen Y||Lei X||Dou Y||Yu J	Front Oncol	BACKGROUND: Tumor lysis syndrome (TLS) often occurs early after induction chemotherapy for acute lymphoblastic leukemia (ALL) and can rapidly progress. This study aimed to construct a machine learning model to predict the risk of TLS using clinical indicators at the time of ALL diagnosis. METHODS: This observational cohort study was conducted at the National Clinical Research Center for Child Hea…	eng	Journal Article	2024
38511106	Validation of a whole blood machine learning strategy for distinguishing between bacterial and viral infection in a pediatric hospital setting.	Ibrahim RB||Ona H||Chokkalla AK||Tam E||Devaraj S	Pract Lab Med	Similar symptoms between viral and bacterial diseases often make diagnosis difficult. This study assessed the clinical performance of the newly cleared whole-blood Bacterial versus Viral Score assay in our pediatric cohort to the previously validated serum assay and emergency department physician diagnosis. This assay shows excellent agreement (R = 0.997) with the serum assay and has great diagno…	eng	Journal Article	2024 Mar
38497983	An interpretable predictive deep learning platform for pediatric metabolic diseases.	Javidi H||Mariam A||Alkhaled L||Pantalone KM||Rotroff DM	J Am Med Inform Assoc	OBJECTIVES: Metabolic disease in children is increasing worldwide and predisposes a wide array of chronic comorbid conditions with severe impacts on quality of life. Tools for early detection are needed to promptly intervene to prevent or slow the development of these long-term complications. MATERIALS AND METHODS: No clinically available tools are currently in widespread use that can predict the…	eng	Journal Article	2024 May 20
38494492	Development and validation of predictive models for myopia onset and progression using extensive 15-year refractive data in children and adolescents.	Zhao J||Yu Y||Li Y||Li F||Zhang Z||Jian W||Chen Z||Shen Y||Wang X||Ye Z||Huang C||Zhou X	J Transl Med	BACKGROUND: Global myopia prevalence poses a substantial public health burden with vision-threatening complications, necessitating effective prevention and control strategies. Precise prediction of spherical equivalent (SE), myopia, and high myopia onset is vital for proactive clinical interventions. METHODS: We reviewed electronic medical records of pediatric and adolescent patients who underwen…	eng	Journal Article||Research Support, Non-U.S. Gov't	2024 Mar 17
38494431	Noise suppression of proton magnetic resonance spectroscopy improves paediatric brain tumour classification.	Zhao T||Grist JT||Auer DP||Avula S||Bailey S||Davies NP||Grundy RG||Khan O||MacPherson L||Morgan PS||Pizer B||Rose HEL||Sun Y||Wilson M||Worthington L||Arvanitis TN||Peet AC	NMR Biomed	Proton magnetic resonance spectroscopy ((1)H-MRS) is increasingly used for clinical brain tumour diagnosis, but suffers from limited spectral quality. This retrospective and comparative study aims at improving paediatric brain tumour classification by performing noise suppression on clinical (1)H-MRS. Eighty-three/forty-two children with either an ependymoma (ages 4.6 +/- 5.3/9.3 +/- 5.4), a medu…	eng	Journal Article||Research Support, Non-U.S. Gov't	2024 Jun
38489703	Fitness-for-use of Retrospective Multicenter Electronic Health Records to Conduct Outcome Analysis for Pediatric Ulcerative Colitis.	Wang Z||Song X||Waitman LR||Hyams JS||Denson LA	Medicine (Baltimore)	The use of electronic health records has garnered interest as an approach for conducting innovative outcome research and producing real-world evidence at a reduced cost compared to traditional clinical trials. The study aimed to evaluate the utility of deidentified EHR data from a multicenter research network to identify characteristics associated with treatment escalation (TE) in newly diagnosed…	eng	Journal Article||Multicenter Study	2024 Mar 15
38476071	Development of a deep learning model for predicting critical events in a pediatric intensive care unit.	Lee IK||Lee B||Park JD	Acute Crit Care	BACKGROUND: Identifying critically ill patients at risk of cardiac arrest is important because it offers the opportunity for early intervention and increased survival. The aim of this study was to develop a deep learning model to predict critical events, such as cardiopulmonary resuscitation or mortality. METHODS: This retrospective observational study was conducted at a tertiary university hospi…	eng	Journal Article	2024 Feb
38466077	Machine learning models reveal distinct disease subgroups and improve diagnostic and prognostic accuracy for individuals with pathogenic SCN8A gain-of-function variants.	Hack JB||Watkins JC||Hammer MF	Biol Open	Distinguishing clinical subgroups for patients suffering with diseases characterized by a wide phenotypic spectrum is essential for developing precision therapies. Patients with gain-of-function (GOF) variants in the SCN8A gene exhibit substantial clinical heterogeneity, viewed historically as a linear spectrum ranging from mild to severe. To test for hidden clinical subgroups, we applied two mac…	eng	Journal Article||Research Support, N.I.H., Extramural||Research Support, Non-U.S. Gov't	2024 Apr 15
38461129	Artificial intelligence in paediatrics: Current events and challenges.	Galdo B||Pazos C||Pardo J||Solar A||Llamas D||Fernandez-Blanco E||Pazos A	An Pediatr (Engl Ed)	This article examines the use of artificial intelligence (AI) in the field of paediatric care within the framework of the 7P medicine model (Predictive, Preventive, Personalized, Precise, Participatory, Peripheral and Polyprofessional). It highlights various applications of AI in the diagnosis, treatment and management of paediatric diseases as well as the role of AI in prevention and in the effi…	eng	Journal Article	2024 Mar
38458505	3D models of the cardiac conduction system in healthy neonatal human hearts.	Cottle B||Schriewer K||Tiwari S||Miller D||Kaza A||Hitchcock R||Sachse FB	Cardiovasc Pathol	Iatrogenic damage to the cardiac conduction system (CCS) remains a significant risk during congenital heart surgery. Current surgical best practice involves using superficial anatomical landmarks to locate and avoid damaging the CCS. Prior work indicates inherent variability in the anatomy of the CCS and supporting tissues. This study introduces high-resolution, 3D models of the CCS in normal ped…	eng	Journal Article	2024 May-Jun
38454423	Pediatric sepsis inflammatory blood biomarkers that correlate with clinical variables and severity of illness scores.	Leonard S||Guertin H||Odoardi N||Miller MR||Patel MA||Daley M||Cepinskas G||Fraser DD	J Inflamm (Lond)	BACKGROUND: Sepsis is a dysregulated systemic inflammatory response triggered by infection, resulting in organ dysfunction. A major challenge in clinical pediatrics is to identify sepsis early and then quickly intervene to reduce morbidity and mortality. As blood biomarkers hold promise as early sepsis diagnostic tools, we aimed to measure a large number of blood inflammatory biomarkers from pedi…	eng	Journal Article	2024 Mar 7
38453534	Machine Learning-Based Approach to Predict Last-Minute Cancellation of Pediatric Day Surgeries.	Li C||Li Z||Huang S||Chen X||Zhang T||Zhu J	Comput Inform Nurs	The last-minute cancellation of surgeries profoundly affects patients and their families. This research aimed to forecast these cancellations using EMR data and meteorological conditions at the time of the appointment, using a machine learning approach. We retrospectively gathered medical data from 13 440 pediatric patients slated for surgery from 2018 to 2021. Following data preprocessing, we ut…	eng	Journal Article	2024 May 1
38449836	Comparing feature selection and machine learning approaches for predicting CYP2D6 methylation from genetic variation.	Fong WJ||Tan HM||Garg R||Teh AL||Pan H||Gupta V||Krishna B||Chen ZH||Purwanto NY||Yap F||Tan KH||Chan KYJ||Chan SY||Goh N||Rane N||Tan ESE||Jiang Y||Han M||Meaney M||Wang D||Keppo J||Tan GC	Front Neuroinform	INTRODUCTION: Pharmacogenetics currently supports clinical decision-making on the basis of a limited number of variants in a few genes and may benefit paediatric prescribing where there is a need for more precise dosing. Integrating genomic information such as methylation into pharmacogenetic models holds the potential to improve their accuracy and consequently prescribing decisions. Cytochrome P…	eng	Journal Article	2023
38447265	The utility and accuracy of ChatGPT in providing post-operative instructions following tonsillectomy: A pilot study.	Dhar S||Kothari D||Vasquez M||Clarke T||Maroda A||McClain WG||Sheyn A||Tuliszewski RM||Tang DM||Rangarajan SV	Int J Pediatr Otorhinolaryngol	OBJECTIVE: To investigate the utility of answers generated by ChatGPT, a large language model, to common questions parents have for their children following tonsillectomy. METHODS: Twenty Otolaryngology residents anonymously submitted common questions asked by parents of pediatric patients following tonsillectomy. After identifying the 16 most common questions via consensus-based approach, we ask…	eng	Journal Article	2024 Apr
38446811	A comparison of Bayesian and frequentist approaches to incorporating clinical and biological information for the prediction of response to standardized pediatric colitis therapy.	Wang Z||Nie J||Song X||Denson LA||Hyams JS	PLoS One	BACKGROUND: The prospective cohort study PROTECT is the largest study in pediatric ulcerative colitis (UC) with standardized treatments, providing valuable data for predicting clinical outcomes. PROTECT and previous studies have identified characteristics associated with clinical outcomes. In this study, we aimed to compare predictive modeling between Bayesian analysis including machine learning …	eng	Journal Article	2024
38436673	Bile acid profiling as an effective biomarker for staging in pediatric inflammatory bowel disease.	Chen W||Wang D||Deng X||Zhang H||Dong D||Su T||Lu Q||Jiang C||Ni Q||Cui Y||Zhao Q||Wang X||Xiao Y||Peng Y	Gut Microbes	Rapid and accurate clinical staging of pediatric patients with inflammatory bowel disease (IBD) is crucial to determine the appropriate therapeutic approach. This study aimed to identify effective, convenient biomarkers for staging IBD in pediatric patients. We recruited cohorts of pediatric patients with varying severities of IBD to compare the features of the intestinal microbiota and metabolit…	eng	Journal Article||Research Support, Non-U.S. Gov't	2024 Jan-Dec
38427078	Integrated machine learning-driven disulfidptosis profiling: CYFIP1 and EMILIN1 as therapeutic nodes in neuroblastoma.	Mengzhen Z||Xinwei H||Zeheng T||Nan L||Yang Y||Huirong Y||Kaisi F||Xiaoting D||Liucheng Y||Kai W	J Cancer Res Clin Oncol	BACKGROUND: Neuroblastoma (NB), a prevalent pediatric solid tumor, presents formidable challenges due to its high malignancy and intricate pathogenesis. The role of disulfidptosis, a novel form of programmed cell death, remains poorly understood in the context of NB. METHODS: Gaussian mixture model (GMM)-identified disulfidptosis-related molecular subtypes in NB, differential gene analysis, survi…	eng	Journal Article	2024 Mar 1
38426003	Development of an innovative approach using portable eye tracking to assist ADHD screening: a machine learning study.	Yoo JH||Kang C||Lim JS||Wang B||Choi CH||Hwang H||Han DH||Kim H||Cheon H||Kim JW	Front Psychiatry	INTRODUCTION: Attention-deficit/hyperactivity disorder (ADHD) affects a significant proportion of the pediatric population, making early detection crucial for effective intervention. Eye movements are controlled by brain regions associated with neuropsychological functions, such as selective attention, response inhibition, and working memory, and their deficits are related to the core characteris…	eng	Journal Article	2024
38424493	Individualized estimation of arterial carbon dioxide partial pressure using machine learning in children receiving mechanical ventilation.	Han HJ||Lee B||Park JD	BMC Pediatr	BACKGROUND: Measuring arterial partial pressure of carbon dioxide (PaCO(2)) is crucial for proper mechanical ventilation, but the current sampling method is invasive. End-tidal carbon dioxide (EtCO(2)) has been used as a surrogate, which can be measured non-invasively, but its limited accuracy is due to ventilation-perfusion mismatch. This study aimed to develop a non-invasive PaCO(2) estimation …	eng	Journal Article||Observational Study	2024 Feb 29
38420127	Identification of platelet-related subtypes and diagnostic markers in pediatric Crohn's disease based on WGCNA and machine learning.	Tang D||Huang Y||Che Y||Yang C||Pu B||Liu S||Li H	Front Immunol	BACKGROUND: The incidence of pediatric Crohn's disease (PCD) is increasing worldwide every year. The challenges in early diagnosis and treatment of PCD persist due to its inherent heterogeneity. This study's objective was to discover novel diagnostic markers and molecular subtypes aimed at enhancing the prognosis for patients suffering from PCD. METHODS: Candidate genes were obtained from the GSE…	eng	Journal Article	2024
38419971	Pediatric obstructive sleep apnea diagnosis: leveraging machine learning with linear discriminant analysis.	Qin H||Zhang L||Li X||Xu Z||Zhang J||Wang S||Zheng L||Ji T||Mei L||Kong Y||Jia X||Lei Y||Qi Y||Ji J||Ni X||Wang Q||Tai J	Front Pediatr	OBJECTIVE: The objective of this study was to investigate the effectiveness of a machine learning algorithm in diagnosing OSA in children based on clinical features that can be obtained in nonnocturnal and nonmedical environments. PATIENTS AND METHODS: This study was conducted at Beijing Children's Hospital from April 2018 to October 2019. The participants in this study were 2464 children aged 3-…	eng	Journal Article	2024
38407264	Validation of a screening panel for pediatric metabolic dysfunction-associated steatotic liver disease using metabolomics.	Huneault HE||Gent AE||Cohen CC||He Z||Jarrell ZR||Kamaleswaran R||Vos MB	Hepatol Commun	BACKGROUND: Metabolic dysfunction-associated steatotic liver disease (MASLD), formerly known as NAFLD, is the most common liver disease in children. Liver biopsy remains the gold standard for diagnosis, although more efficient screening methods are needed. We previously developed a novel NAFLD screening panel in youth using machine learning applied to high-resolution metabolomics and clinical phe…	eng	Journal Article||Research Support, N.I.H., Extramural	2024 Mar 1
38402363	Using machine learning to predict five-year transplant-free survival among infants with hypoplastic left heart syndrome.	Smith AH||Gray GM||Ashfaq A||Asante-Korang A||Rehman MA||Ahumada LM	Sci Rep	Hypoplastic left heart syndrome (HLHS) is a congenital malformation commonly treated with palliative surgery and is associated with significant morbidity and mortality. Risk stratification models have often relied upon traditional survival analyses or outcomes data failing to extend beyond infancy. Individualized prediction of transplant-free survival (TFS) employing machine learning (ML) based a…	eng	Journal Article	2024 Feb 24
38401044	Improving the second-tier classification of methylmalonic acidemia patients using a machine learning ensemble method.	Zhu ZX||Genchev GZ||Wang YM||Ji W||Ren YY||Tian GL||Sriswasdi S||Lu H	World J Pediatr	INTRODUCTION: Methylmalonic acidemia (MMA) is a disorder of autosomal recessive inheritance, with an estimated prevalence of 1:50,000. First-tier clinical diagnostic tests often return many false positives [five false positive (FP): one true positive (TP)]. In this work, our goal was to refine a classification model that can minimize the number of false positives, currently an unmet need in the u…	eng	Journal Article	2024 Oct
38396078	Multi-scale V-net architecture with deep feature CRF layers for brain extraction.	Park JS||Fadnavis S||Garyfallidis E	Commun Med (Lond)	BACKGROUND: Brain extraction is a computational necessity for researchers using brain imaging data. However, the complex structure of the interfaces between the brain, meninges and human skull have not allowed a highly robust solution to emerge. While previous methods have used machine learning with structural and geometric priors in mind, with the development of Deep Learning (DL), there has bee…	eng	Journal Article	2024 Feb 23
38381519	Comprehensive Assessment and Early Prediction of Gross Motor Performance in Toddlers With Graph Convolutional Networks-Based Deep Learning: Development and Validation Study.	Chun S||Jang S||Kim JY||Ko C||Lee J||Hong J||Park YR	JMIR Form Res	BACKGROUND: Accurate and timely assessment of children's developmental status is crucial for early diagnosis and intervention. More accurate and automated developmental assessments are essential due to the lack of trained health care providers and imprecise parental reporting. In various areas of development, gross motor development in toddlers is known to be predictive of subsequent childhood de…	eng	Journal Article	2024 Feb 21
38368780	Pilot study using machine learning to improve estimation of physical abuse prevalence.	Brink FW||Lo CB||Rust SW||Puls HT||Stanley R||Galdo B||Lindberg DM	Child Abuse Negl	BACKGROUND: International Classification of Diseases, Tenth Revision, Clinical Modification (ICD-10-CM) codes have been shown to underestimate physical abuse prevalence. Machine learning models are capable of efficiently processing a wide variety of data and may provide better estimates of abuse. OBJECTIVE: To achieve proof of concept applying machine learning to identify codes associated with ab…	eng	Journal Article||Research Support, N.I.H., Extramural||Research Support, Non-U.S. Gov't	2024 Mar
38366768	Automated Detection of Pediatric Foreign Body Aspiration from Chest X-rays Using Machine Learning.	Truong B||Zapala M||Kammen B||Luu K	Laryngoscope	OBJECTIVE/HYPOTHESIS: Standard chest radiographs are a poor diagnostic tool for pediatric foreign body aspiration. Machine learning may improve upon the diagnostic capabilities of chest radiographs. The objective is to develop a machine learning algorithm that improves the diagnostic capabilities of chest radiographs in pediatric foreign body aspiration. METHOD: This retrospective, diagnostic stu…	eng	Journal Article	2024 Aug
38357984	In Search of the Truth: Choice of Ground Truth for Predictive Modeling of Trauma Team Activation in Pediatric Trauma.	Chacon M||Liu CW||Crawford L||Polydore H||Ting T||Wakeman D||Wilson NA	J Am Coll Surg	BACKGROUND: Assigning trauma team activation (TTA) levels for trauma patients is a classification task that machine learning models can help optimize. However, performance is dependent on the "ground-truth" labels used for training. Our purpose was to investigate 2 ground truths, the Cribari matrix and the Need for Trauma Intervention (NFTI), for labeling training data. STUDY DESIGN: Data were re…	eng	Journal Article	2024 Aug 1
38355486	Characterizing the limitations of using diagnosis codes in the context of machine learning for healthcare.	Guo LL||Morse KE||Aftandilian C||Steinberg E||Fries J||Posada J||Fleming SL||Lemmon J||Jessa K||Shah N||Sung L	BMC Med Inform Decis Mak	BACKGROUND: Diagnostic codes are commonly used as inputs for clinical prediction models, to create labels for prediction tasks, and to identify cohorts for multicenter network studies. However, the coverage rates of diagnostic codes and their variability across institutions are underexplored. The primary objective was to describe lab- and diagnosis-based labels for 7 selected outcomes at three in…	eng	Journal Article	2024 Feb 14
38354445	Aberrant white matter microstructure detected by automatic fiber quantification in pediatric myelin oligodendrocyte glycoprotein antibody-associated disease.	Ding S||Shi Z||Huang K||Fan X||Li X||Zheng H||Wang L||Yan Z||Cai J	Mult Scler Relat Disord	BACKGROUND AND OBJECTIVES: Myelin oligodendrocyte glycoprotein antibody-associated diseases (MOGAD) is an idiopathic inflammatory demyelinating disorder in children, for which the precise damage patterns of the white matter (WM) fibers remain unclear. Herein, we utilized diffusion tensor imaging (DTI)-based automated fiber quantification (AFQ) to identify patterns of fiber damage and to investiga…	eng	Journal Article	2024 Apr
38353353	Machine learning models to evaluate mortality in pediatric patients with pneumonia in the intensive care unit.	Lin SR||Wu JH||Liu YC||Chiu PH||Chang TH||Wu ET||Chou CC||Chang LY||Lai FP	Pediatr Pulmonol	OBJECTIVES: This study aimed to predict mortality in children with pneumonia who were admitted to the intensive care unit (ICU) to aid decision-making. STUDY DESIGN: Retrospective cohort study conducted at a single tertiary hospital. PATIENTS: This study included children who were admitted to the pediatric ICU at the National Taiwan University Hospital between 2010 and 2019 due to pneumonia. METH…	eng	Journal Article||Research Support, Non-U.S. Gov't	2024 May
38348451	Deciphering the molecular classification of pediatric sepsis: integrating WGCNA and machine learning-based classification with immune signatures for the development of an advanced diagnostic model.	Huang J||Chen J||Wang C||Lai L||Mi H||Chen S	Front Genet	Introduction: Pediatric sepsis (PS) is a life-threatening infection associated with high mortality rates, necessitating a deeper understanding of its underlying pathological mechanisms. Recently discovered programmed cell death induced by copper has been implicated in various medical conditions, but its potential involvement in PS remains largely unexplored. Methods: We first analyzed the express…	eng	Journal Article	2024
38344970	Untargeted metabolomic profiling in children identifies novel pathways in asthma and atopy.	Lejeune S||Kaushik A||Parsons ES||Chinthrajah S||Snyder M||Desai M||Manohar M||Prunicki M||Contrepois K||Gosset P||Deschildre A||Nadeau K	J Allergy Clin Immunol	BACKGROUND: Asthma and other atopic disorders can present with varying clinical phenotypes marked by differential metabolomic manifestations and enriched biological pathways. OBJECTIVE: We sought to identify these unique metabolomic profiles in atopy and asthma. METHODS: We analyzed baseline nonfasted plasma samples from a large multisite pediatric population of 470 children aged <13 years from 3…	eng	Journal Article||Research Support, Non-U.S. Gov't	2024 Feb
38344396	Bringing At-home Pediatric Sleep Apnea Testing Closer to Reality: A Multi-modal Transformer Approach.	Fayyaz H||Strang A||Beheshti R	Proc Mach Learn Res	Sleep apnea in children is a major health problem affecting one to five percent of children (in the US). If not treated in a timely manner, it can also lead to other physical and mental health issues. Pediatric sleep apnea has different clinical causes and characteristics than adults. Despite a large group of studies dedicated to studying adult apnea, pediatric sleep apnea has been studied in a m…	eng	Journal Article	2023 Aug
38334125	Unraveling the complexity of the senescence-associated secretory phenotype in adamantinomatous craniopharyngioma using multimodal machine learning analysis.	Prince EW||Apps JR||Jeang J||Chee K||Medlin S||Jackson EM||Dudley R||Limbrick D||Naftel R||Johnston J||Feldstein N||Prolo LM||Ginn K||Niazi T||Smith A||Kilburn L||Chern J||Leonard J||Lam S||Hersh DS||Gonzalez-Meljem JM||Amani V||Donson AM||Mitra SS||Bandopadhayay P||Martinez-Barbera JP||Hankinson TC	Neuro Oncol	BACKGROUND: Cellular senescence can have positive and negative effects on the body, including aiding in damage repair and facilitating tumor growth. Adamantinomatous craniopharyngioma (ACP), the most common pediatric sellar/suprasellar brain tumor, poses significant treatment challenges. Recent studies suggest that senescent cells in ACP tumors may contribute to tumor growth and invasion by relea…	eng	Journal Article	2024 Jun 3
38329783	Digitally Diagnosing Multiple Developmental Delays Using Crowdsourcing Fused With Machine Learning: Protocol for a Human-in-the-Loop Machine Learning Study.	Jaiswal A||Kruiper R||Rasool A||Nandkeolyar A||Wall DP||Washington P	JMIR Res Protoc	BACKGROUND: A considerable number of minors in the United States are diagnosed with developmental or psychiatric conditions, potentially influenced by underdiagnosis factors such as cost, distance, and clinician availability. Despite the potential of digital phenotyping tools with machine learning (ML) approaches to expedite diagnoses and enhance diagnostic services for pediatric psychiatric cond…	eng	Journal Article	2024 Feb 8
38328342	Identification of CXC Chemokine Receptor 2 (CXCR2) as a Novel Eosinophils-Independent Diagnostic Biomarker of Pediatric Eosinophilic Esophagitis by Integrated Bioinformatic and Machine-Learning Analysis.	Wu J||Duan C||Han C||Hou X	Immunotargets Ther	BACKGROUND: Eosinophilic esophagitis (EoE) is a complex allergic condition frequently accompanied by various atopic comorbidities in children, which significantly affects their life qualities. Therefore, this study aimed to evaluate pivotal molecular markers that may facilitate the diagnosis of EoE in pediatric patients. METHODS: Three available EoE-associated gene expression datasets in children…	eng	Journal Article	2024
38326559	White matter diffusion estimates in obsessive-compulsive disorder across 1653 individuals: machine learning findings from the ENIGMA OCD Working Group.	Kim BG||Kim G||Abe Y||Alonso P||Ameis S||Anticevic A||Arnold PD||Balachander S||Banaj N||Bargallo N||Batistuzzo MC||Benedetti F||Bertolin S||Beucke JC||Bollettini I||Brem S||Brennan BP||Buitelaar JK||Calvo R||Castelo-Branco M||Cheng Y||Chhatkuli RB||Ciullo V||Coelho A||Couto B||Dallaspezia S||Ely BA||Ferreira S||Fontaine M||Fouche JP||Grazioplene R||Gruner P||Hagen K||Hansen B||Hanna GL||Hirano Y…	Mol Psychiatry	White matter pathways, typically studied with diffusion tensor imaging (DTI), have been implicated in the neurobiology of obsessive-compulsive disorder (OCD). However, due to limited sample sizes and the predominance of single-site studies, the generalizability of OCD classification based on diffusion white matter estimates remains unclear. Here, we tested classification accuracy using the larges…	eng	Journal Article	2024 Apr
38318986	Interictal EEG source connectivity to localize the epileptogenic zone in patients with drug-resistant epilepsy: A machine learning approach.	Ntolkeras G||Makaram N||Bernabei M||De La Vega AC||Bolton J||Madsen JR||Stone SSD||Pearl PL||Papadelis C||Grant EP||Tamilia E	Epilepsia	OBJECTIVE: To deconstruct the epileptogenic networks of patients with drug-resistant epilepsy (DRE) using source functional connectivity (FC) analysis; unveil the FC biomarkers of the epileptogenic zone (EZ); and develop machine learning (ML) models to estimate the EZ using brief interictal electroencephalography (EEG) data. METHODS: We analyzed scalp EEG from 50 patients with DRE who had surgery…	eng	Journal Article	2024 Apr
38315952	Early Identification of Candidates for Epilepsy Surgery: A Multicenter, Machine Learning, Prospective Validation Study.	Wissel BD||Greiner HM||Glauser TA||Pestian JP||Ficker DM||Cavitt JL||Estofan L||Holland-Bouley KD||Mangano FT||Szczesniak RD||Dexheimer JW	Neurology	BACKGROUND AND OBJECTIVES: Epilepsy surgery is often delayed. We previously developed machine learning (ML) models to identify candidates for resective epilepsy surgery earlier in the disease course. In this study, we report the prospective validation. METHODS: In this multicenter, prospective, longitudinal cohort study, random forest models were validated at a pediatric epilepsy center consistin…	eng	Journal Article||Multicenter Study	2024 Feb
38312058	Machine learning diagnosis of active Juvenile Idiopathic Arthritis on blood pool [ 99M Tc] Tc-MDP scintigraphy images.	Kian Ara H||Alemohammad N||Paymani Z||Ebrahimi M	Nucl Med Commun	PURPOSE: Neural network has widely been applied for medical classifications and disease diagnosis. This study employs deep learning to best discriminate Juvenile Idiopathic Arthritis (JIA), a pediatric chronic joint inflammatory disease, from healthy joints by exploring blood pool images of 2phase [ 99m Tc] Tc-MDP bone scintigraphy. METHODS: Self-deigned multi-input Convolutional Neural Network (…	eng	Journal Article	2024 May 1
38311701	Radiomics in differential diagnosis of Wilms tumor and neuroblastoma with adrenal location in children.	Koska IO||Ozcan HN||Tan AA||Beydogan B||Ozer G||Oguz B||Haliloglu M	Eur Radiol	OBJECTIVES: Machine learning methods can be applied successfully to various medical imaging tasks. Our aim with this study was to build a robust classifier using radiomics and clinical data for preoperative diagnosis of Wilms tumor (WT) or neuroblastoma (NB) in pediatric abdominal CT. MATERIAL AND METHODS: This is a single-center retrospective study approved by the Institutional Ethical Board. CT…	eng	Journal Article	2024 Aug
38309631	Machine Learning-Based Prediction of Pediatric Ulcerative Colitis Treatment Response Using Diagnostic Histopathology.	Liu X||Prasath S||Siddiqui I||Walters TD||Denson LA||Dhaliwal J	Gastroenterology		eng	Journal Article||Research Support, N.I.H., Extramural||Research Support, Non-U.S. Gov't	2024 May
38305064	Machine learning versus multivariate logistic regression for predicting severe COVID-19 in hospitalized children with Omicron variant infection.	Liu P||Xing Z||Peng X||Zhang M||Shu C||Wang C||Li R||Tang L||Wei H||Ran X||Qiu S||Gao N||Yeo YH||Liu X||Ji F	J Med Virol	With the emergence of the Omicron variant, the number of pediatric Coronavirus Disease 2019 (COVID-19) cases requiring hospitalization and developing severe or critical illness has significantly increased. Machine learning and multivariate logistic regression analysis were used to predict risk factors and develop prognostic models for severe COVID-19 in hospitalized children with the Omicron vari…	eng	Journal Article	2024 Feb
38303627	Characterisation of paediatric brain tumours by their MRS metabolite profiles.	Gill SK||Rose HEL||Wilson M||Rodriguez Gutierrez D||Worthington L||Davies NP||MacPherson L||Hargrave DR||Saunders DE||Clark CA||Payne GS||Leach MO||Howe FA||Auer DP||Jaspan T||Morgan PS||Grundy RG||Avula S||Pizer B||Arvanitis TN||Peet AC	NMR Biomed	(1)H-magnetic resonance spectroscopy (MRS) has the potential to improve the noninvasive diagnostic accuracy for paediatric brain tumours. However, studies analysing large, comprehensive, multicentre datasets are lacking, hindering translation to widespread clinical practice. Single-voxel MRS (point-resolved single-voxel spectroscopy sequence, 1.5 T: echo time [TE] 23-37 ms/135-144 ms, repetition …	eng	Journal Article	2024 May
38302662	Linking gene expression to clinical outcomes in pediatric Crohn's disease using machine learning.	Chen KA||Nishiyama NC||Kennedy Ng MM||Shumway A||Joisa CU||Schaner MR||Lian G||Beasley C||Zhu LC||Bantumilli S||Kapadia MR||Gomez SM||Furey TS||Sheikh SZ	Sci Rep	Pediatric Crohn's disease (CD) is characterized by a severe disease course with frequent complications. We sought to apply machine learning-based models to predict risk of developing future complications in pediatric CD using ileal and colonic gene expression. Gene expression data was generated from 101 formalin-fixed, paraffin-embedded (FFPE) ileal and colonic biopsies obtained from treatment-na…	eng	Journal Article	2024 Feb 1
38291396	Automatic dental age calculation from panoramic radiographs using deep learning: a two-stage approach with object detection and image classification.	Kokomoto K||Kariya R||Muranaka A||Okawa R||Nakano K||Nozaki K	BMC Oral Health	BACKGROUND: Dental age is crucial for treatment planning in pediatric and orthodontic dentistry. Dental age calculation methods can be categorized into morphological, biochemical, and radiological methods. Radiological methods are commonly used because they are non-invasive and reproducible. When radiographs are available, dental age can be calculated by evaluating the developmental stage of perm…	eng	Journal Article	2024 Jan 31
38289047	Exploring nasopharyngeal microbiota profile in children affected by SARS-CoV-2 infection.	Romani L||Del Chierico F||Pane S||Ristori MV||Pirona I||Guarrasi V||Cotugno N||Bernardi S||Lancella L||Perno CF||Rossi P||Villani A||Campana A||Palma P||Putignani L	Microbiol Spectr	The relationship between COVID-19 and nasopharyngeal (NP) microbiota has been investigated mainly in the adult population. We explored the NP profile of children affected by COVID-19, compared to healthy controls (CTRLs). NP swabs of children with COVID-19, collected between March and September 2020, were investigated at the admission (T(0)), 72 h to 7 days (T(1)), and at the discharge (T(2)) of …	eng	Journal Article	2024 Mar 5
38285704	External evaluation of the Dynamic Criticality Index: A machine learning model to predict future need for ICU care in hospitalized pediatric patients.	Patel AK||Trujillo-Rivera E||Chamberlain JM||Morizono H||Pollack MM	PLoS One	OBJECTIVE: To assess the single site performance of the Dynamic Criticality Index (CI-D) models developed from a multi-institutional database to predict future care. Secondarily, to assess future care-location predictions in a single institution when CI-D models are re-developed using single-site data with identical variables and modeling methods. Four CI-D models were assessed for predicting car…	eng	Journal Article	2024
38278245	Prenatal metal exposures and childhood gut microbial signatures are associated with depression score in late childhood.	Midya V||Nagdeo K||Lane JM||Torres-Olascoaga LA||Torres-Calapiz M||Gennings C||Horton MK||Tellez-Rojo MM||Wright RO||Arora M||Eggers S	Sci Total Environ	BACKGROUND: Childhood depression is a major public health issue worldwide. Previous studies have linked both prenatal metal exposures and the gut microbiome to depression in children. However, few, if any, have studied their interacting effect in specific subgroups of children. OBJECTIVES: Using an interpretable machine-learning method, this study investigates whether children with specific combi…	eng	Journal Article	2024 Mar 15
38273888	Identification and validation of an explainable prediction model of acute kidney injury with prognostic implications in critically ill children: a prospective multicenter cohort study.	Hu J||Xu J||Li M||Jiang Z||Mao J||Feng L||Miao K||Li H||Chen J||Bai Z||Li X||Lu G||Li Y	EClinicalMedicine	BACKGROUND: Acute kidney injury (AKI) is a common and serious organ dysfunction in critically ill children. Early identification and prediction of AKI are of great significance. However, current AKI criteria are insufficiently sensitive and specific, and AKI heterogeneity limits the clinical value of AKI biomarkers. This study aimed to establish and validate an explainable prediction model based …	eng	Journal Article	2024 Feb
38269108	Pyroptosis-Related Gene Signature Predicts Prognosis and Response to Immunotherapy and Medication in Pediatric and Young Adult Osteosarcoma Patients.	Guo C||Yang X||Li L	J Inflamm Res	PURPOSE: Pyroptosis, a new form of inflammatory programmed cell death, has recently gained attention. However, the impact of the expression levels of pyroptosis-related genes (PRGs) on the overall survival (OS) of osteosarcoma patients remains unclear. This study aims to investigate the impact of the expression levels of PRGs on the OS of pediatric and young adult patients with osteosarcoma. PATI…	eng	Journal Article	2024
38265429	Machine learning prediction model of major adverse outcomes after pediatric congenital heart surgery: a retrospective cohort study.	Tong C||Du X||Chen Y||Zhang K||Shan M||Shen Z||Zhang H||Zheng J	Int J Surg	BACKGROUND: Major adverse postoperative outcomes (APOs) can greatly affect mortality, hospital stay, care management and planning, and quality of life. This study aimed to evaluate the performance of five machine learning (ML) algorithms for predicting four major APOs after pediatric congenital heart surgery and their clinically meaningful model interpretations. METHODS: Between August 2014 and D…	eng	Journal Article	2024 Apr 1
38260119	Predicting transfers to intensive care in children using CEWT and other early warning systems.	McCaffery K||Carey KA||Campbell V||Gifford S||Smith K||Edelson D||Churpek MM||Mayampurath A	Resusc Plus	BACKGROUND AND OBJECTIVE: The Children's Early Warning Tool (CEWT), developed in Australia, is widely used in many countries to monitor the risk of deterioration in hospitalized children. Our objective was to compare CEWT prediction performance against a version of the Bedside Pediatric Early Warning Score (Bedside PEWS), Between the Flags (BTF), and the pediatric Calculated Assessment of Risk an…	eng	Journal Article	2024 Mar
38249852	Predictive modeling for infectious diarrheal disease in pediatric populations: A systematic review.	Ogwel B||Mzazi V||Nyawanda BO||Otieno G||Omore R	Learn Health Syst	INTRODUCTION: Diarrhea is still a significant global public health problem. There are currently no systematic evaluation of the modeling areas and approaches to predict diarrheal illness outcomes. This paper reviews existing research efforts in predictive modeling of infectious diarrheal illness in pediatric populations. METHODS: We conducted a systematic review via a PubMed search for the period…	eng	Journal Article	2024 Jan
38248729	Monitoring the Epidemiology of Otitis Using Free-Text Pediatric Medical Notes: A Deep Learning Approach.	Lanera C||Lorenzoni G||Barbieri E||Piras G||Magge A||Weissenbacher D||Dona D||Cantarutti L||Gonzalez-Hernandez G||Giaquinto C||Gregori D	J Pers Med	Free-text information represents a valuable resource for epidemiological surveillance. Its unstructured nature, however, presents significant challenges in the extraction of meaningful information. This study presents a deep learning model for classifying otitis using pediatric medical records. We analyzed the Pedianet database, which includes data from January 2004 to August 2017. The model cate…	eng	Journal Article	2023 Dec 25
38245806	Application of Artificial Intelligence in Infant Movement Classification: A Reliability and Validity Study in Infants Who Were Full-Term and Preterm.	Lin SC||Chandra E||Tsao PN||Liao WC||Chen WJ||Yen TA||Hsu JY||Jeng SF	Phys Ther	OBJECTIVE: Preterm infants are at high risk of neuromotor disorders. Recent advances in digital technology and machine learning algorithms have enabled the tracking and recognition of anatomical key points of the human body. It remains unclear whether the proposed pose estimation model and the skeleton-based action recognition model for adult movement classification are applicable and accurate fo…	eng	Journal Article||Observational Study	2024 Feb 1
38238566	Computer-aided diagnostic screen for Congenital Central Hypoventilation Syndrome with facial phenotype.	Slattery SM||Wilkinson J||Mittal A||Zheng C||Easton N||Singh S||Baker JJ||Rand CM||Khaytin I||Stewart TM||Demeter D||Weese-Mayer DE	Pediatr Res	BACKGROUND: Congenital Central Hypoventilation Syndrome (CCHS) has devastating consequences if not diagnosed promptly. Despite identification of the disease-defining gene PHOX2B and a facial phenotype, CCHS remains underdiagnosed. This study aimed to incorporate automated techniques on facial photos to screen for CCHS in a diverse pediatric cohort to improve early case identification and assess a…	eng	Journal Article	2024 Jun
38232558	Predicting the therapeutic response to valproic acid in childhood absence epilepsy through electroencephalogram analysis using machine learning.	Li SP||Lin LC||Yang RC||Ouyang CS||Chiu YH||Wu MH||Tu YF||Chang TM||Wu RC	Epilepsy Behav	Childhood absence epilepsy (CAE) is a common type of idiopathic generalized epilepsy, manifesting as daily multiple absence seizures. Although seizures in most patients can be adequately controlled with first-line antiseizure medication (ASM), approximately 25 % of patients respond poorly to first-line ASM. In addition, an accurate method for predicting first-line medication responsiveness is lac…	eng	Journal Article	2024 Feb
38224482	Clinical Needs Assessment of a Machine Learning-Based Asthma Management Tool: User-Centered Design Approach.	Zheng L||Ohde JW||Overgaard SM||Brereton TA||Jose K||Wi CI||Peterson KJ||Juhn YJ	JMIR Form Res	BACKGROUND: Personalized asthma management depends on a clinician's ability to efficiently review patient's data and make timely clinical decisions. Unfortunately, efficient and effective review of these data is impeded by the varied format, location, and workflow of data acquisition, storage, and processing in the electronic health record. While machine learning (ML) and clinical decision suppor…	eng	Journal Article	2024 Jan 15
38221885	Fully Automated Analysis of the Anatomic and Mechanical Axes From Pediatric Standing Lower Limb Radiographs Using Convolutional Neural Networks.	Murad Y||Chhina H||Cooper A	J Pediatr Orthop	BACKGROUND: Lower limb alignment is the quantification of a set of parameters that are commonly measured radiographically to test for and track a wide range of skeletal pathologies. Determining limb alignment is a commonly performed yet laborious task in the pediatric orthopaedic setting and is therefore an interesting goal for automation. METHODS: We employ a machine learning approach using conv…	eng	Journal Article	2024 Apr 1
38212387	Early prediction of pediatric asthma in the Canadian Healthy Infant Longitudinal Development (CHILD) birth cohort using machine learning.	He P||Moraes TJ||Dai D||Reyna-Vargas ME||Dai R||Mandhane P||Simons E||Azad MB||Hoskinson C||Petersen C||Del Bel KL||Turvey SE||Subbarao P||Goldenberg A||Erdman L	Pediatr Res	BACKGROUND: Early identification of children at risk of asthma can have significant clinical implications for effective intervention and treatment. This study aims to disentangle the relative timing and importance of early markers of asthma. METHODS: Using the CHILD Cohort Study, 132 variables measured in 1754 multi-ethnic children were included in the analysis for asthma prediction. Data up to 4…	eng	Journal Article	2024 Jun
38201370	Machine Learning Algorithm: Texture Analysis in CNO and Application in Distinguishing CNO and Bone Marrow Growth-Related Changes on Whole-Body MRI.	Forestieri M||Napolitano A||Toma P||Bascetta S||Cirillo M||Tagliente E||Fracassi D||D'Angelo P||Casazza I	Diagnostics (Basel)	OBJECTIVE: The purpose of this study is to analyze the texture characteristics of chronic non-bacterial osteomyelitis (CNO) bone lesions, identified as areas of altered signal intensity on short tau inversion recovery (STIR) sequences, and to distinguish them from bone marrow growth-related changes through Machine Learning (ML) and Deep Learning (DL) analysis. MATERIALS AND METHODS: We included a…	eng	Journal Article	2023 Dec 27
38200616	TISBE: A Public Web Platform for the Consensus-Based Explainable Prediction of Developmental Toxicity.	Mastrolorito F||Togo MV||Gambacorta N||Trisciuzzi D||Giannuzzi V||Bonifazi F||Liantonio A||Imbrici P||De Luca A||Altomare CD||Ciriaco F||Amoroso N||Nicolotti O	Chem Res Toxicol	Despite being extremely relevant for the protection of prenatal and neonatal health, the developmental toxicity (Dev Tox) is a highly complex endpoint whose molecular rationale is still largely unknown. The lack of availability of high-quality data as well as robust nontesting methods makes its understanding even more difficult. Thus, the application of new explainable alternative methods is of u…	eng	Journal Article||Research Support, Non-U.S. Gov't	2024 Feb 19
38199122	Monitoring the efficacy of antibiotic therapy in febrile pediatric oncology patients with bacteremia using infrared spectroscopy of white blood cells-based machine learning.	Eshel YD||Sharaha U||Beck G||Cohen-Logasi G||Lapidot I||Huleihel M||Mordechai S||Kapelushnik J||Salman A	Talanta	Bacteremia refers to the presence of bacteria in the bloodstream, which can lead to a serious and potentially life-threatening condition. In oncology patients, individuals undergoing cancer treatment have a higher risk of developing bacteremia due to a weakened immune system resulting from the disease itself or the treatments they receive. Prompt and accurate detection of bacterial infections and…	eng	Journal Article	2024 Apr 1
38197584	Interaction between clinicians and artificial intelligence to detect fetal atrioventricular septal defects on ultrasound: how can we optimize collaborative performance?	Day TG||Matthew J||Budd SF||Venturini L||Wright R||Farruggia A||Vigneswaran TV||Zidere V||Hajnal JV||Razavi R||Simpson JM||Kainz B	Ultrasound Obstet Gynecol	OBJECTIVES: Artificial intelligence (AI) has shown promise in improving the performance of fetal ultrasound screening in detecting congenital heart disease (CHD). The effect of giving AI advice to human operators has not been studied in this context. Giving additional information about AI model workings, such as confidence scores for AI predictions, may be a way of further improving performance. …	eng	Journal Article	2024 Jul
38194403	ZCHSound: Open-Source ZJU Paediatric Heart Sound Database With Congenital Heart Disease.	Jia W||Wang Y||Chen R||Ye J||Li D||Yin F||Yu J||Chen J||Shu Q||Xu W	IEEE Trans Biomed Eng	Congenital heart disease (CHD) is a common birth defect in children. Intelligent auscultation algorithms have been proven to reduce the subjectivity of diagnoses and alleviate the workload of doctors. However, the development of this algorithm has been limited by the lack of reliable, standardized, and publicly available pediatric heart sound databases. Therefore, the objective of this research i…	eng	Journal Article	2024 Aug
38190885	Adolescent, Parent, and Provider Perceptions of a Predictive Algorithm to Identify Adolescent Suicide Risk in Primary Care.	Davis M||Dysart GC||Doupnik SK||Hamm ME||Schwartz KTG||George-Milford B||Ryan ND||Melhem NM||Stepp SD||Brent DA||Young JF	Acad Pediatr	OBJECTIVE: To understand adolescent, parent, and provider perceptions of a machine learning algorithm for detecting adolescent suicide risk prior to its implementation primary care. METHODS: We conducted semi-structured, qualitative interviews with adolescents (n = 9), parents (n = 12), and providers (n = 10; mixture of behavioral health and primary care providers) across two major health systems…	eng	Journal Article||Research Support, N.I.H., Extramural||Research Support, Non-U.S. Gov't	2024 May-Jun
38189744	Applying machine learning to identify pediatric patients with newly diagnosed acute lymphoblastic leukemia using administrative data.	Cao L||Huang YS||Getz KD||Seif AE||Ruiz J||Miller TP||Fisher BT||Aplenc R||Li Y	Pediatr Blood Cancer	Case identification in administrative databases is challenging as diagnosis codes alone are not adequate for case ascertainment. We utilized machine learning (ML) to efficiently identify pediatric patients with newly diagnosed acute lymphoblastic leukemia. We tested nine ML models and validated the best model internally and externally. The optimal model had 97% positive predictive value (PPV) and…	eng	Journal Article	2024 Mar
38188914	Development and optimization of AI algorithms for wrist fracture detection in children using a freely available dataset.	Till T||Tschauner S||Singer G||Lichtenegger K||Till H	Front Pediatr	INTRODUCTION: In the field of pediatric trauma computer-aided detection (CADe) and computer-aided diagnosis (CADx) systems have emerged offering a promising avenue for improved patient care. Especially children with wrist fractures may benefit from machine learning (ML) solutions, since some of these lesions may be overlooked on conventional X-ray due to minimal compression without dislocation or…	eng	Journal Article	2023
38185571	Exploring White Matter Abnormalities in Young Children with Autism Spectrum Disorder: Integrating Multi-shell Diffusion Data and Machine Learning Analysis.	Shen Y||Zhao X||Wang K||Sun Y||Zhang X||Wang C||Yang Z||Feng Z||Zhang X	Acad Radiol	RATIONALE AND OBJECTIVES: This study employed tract-based spatial statistics (TBSS) to investigate abnormalities in the white matter microstructure among children with autism spectrum disorder (ASD). Additionally, an eXtreme Gradient Boosting (XGBoost) model was developed to effectively classify individuals with ASD and typical developing children (TDC). METHODS AND MATERIALS: Multi-shell diffusi…	eng	Journal Article||Research Support, Non-U.S. Gov't	2024 May
38181168	Persistent Low-Level Variants in a Subset of Viral Genes Are Highly Predictive of Poor Outcome in Immunocompromised Patients With Cytomegalovirus Infection.	Venturini C||Colston JM||Charles O||Lankina A||Best T||Atkinson C||Forrest C||Williams CA||Rao K||Worth A||Thorburn D||Harber M||Griffiths P||Breuer J	J Infect Dis	BACKGROUND: Human cytomegalovirus (HCMV) is the most common and serious opportunistic infection after solid organ and hematopoietic stem cell transplantation. In this study, we used whole-genome HCMV data to investigate viral factors associated with the clinical outcome. METHODS: We sequenced HCMV samples from 16 immunocompromised pediatric patients with persistent viremia. Eight of the 16 patien…	eng	Journal Article	2024 Aug 16
38171476	Image-free recognition of moderate ROP from mild with machine learning algorithm on plasma Raman spectrum.	Lu F||Chen Q||Tang Y||Yao D||Yin Y||Liu Y	Exp Eye Res	The retinopathy of prematurity (ROP) can cause serious clinical consequences and, fortunately, it is remediable while the time window for treatment is relatively narrow. Therefore, it is urgent to screen all premature infants and diagnose ROP degree timely, which has become a large workload for pediatric ophthalmologists. We developed a retinal image-free procedure using small amount of blood sam…	eng	Journal Article	2024 Feb
38145644	Tuberculosis-targeted next-generation sequencing and machine learning: An ultrasensitive diagnostic strategy for paucibacillary pulmonary tuberculosis and tuberculous meningitis.	Chen S||Wang C||Zou Y||Zong Z||Xue Y||Jia J||Dong L||Zhao L||Chen L||Liu L||Chen W||Huang H	Clin Chim Acta	BACKGROUND: Existing diagnostic approaches for paucibacillary tuberculosis (TB) are limited by the low sensitivity of testing methods and difficulty in obtaining suitable samples. METHODS: An ultrasensitive TB diagnostic strategy was established, integrating efficient and specific TB targeted next-generation sequencing and machine learning models, and validated in clinical cohorts to test plasma …	eng	Journal Article	2024 Jan 15
38142638	Machine learning-driven identification of the gene-expression signature associated with a persistent multiple organ dysfunction trajectory in critical illness.	Atreya MR||Banerjee S||Lautz AJ||Alder MN||Varisco BM||Wong HR||Muszynski JA||Hall MW||Sanchez-Pinto LN||Kamaleswaran R	EBioMedicine	BACKGROUND: Multiple organ dysfunction syndrome (MODS) disproportionately drives morbidity and mortality among critically ill patients. However, we lack a comprehensive understanding of its pathobiology. Identification of genes associated with a persistent MODS trajectory may shed light on underlying biology and allow for accurate prediction of those at-risk. METHODS: Secondary analyses of public…	eng	Journal Article	2024 Jan
38135966	Artificial Intelligence Procedure for the Screening of Genetic Syndromes Based on Voice Characteristics.	Cala F||Frassineti L||Sforza E||Onesimo R||D'Alatri L||Manfredi C||Lanata A||Zampino G	Bioengineering (Basel)	Perceptual and statistical evidence has highlighted voice characteristics of individuals affected by genetic syndromes that differ from those of normophonic subjects. In this paper, we propose a procedure for systematically collecting such pathological voices and developing AI-based automated tools to support differential diagnosis. Guidelines on the most appropriate recording devices, vocal task…	eng	Journal Article	2023 Nov 29
38134750	Indirect estimation of pediatric reference interval via density graph deep embedded clustering.	Zheng J||Tang Y||Peng X||Zhao J||Chen R||Yan R||Peng Y||Zhang W	Comput Biol Med	Establishing reference intervals (RIs) for pediatric patients is crucial in clinical decision-making, and there is a critical gap of pediatric RIs in China. However, the direct sampling technique for establishing RIs is resource-intensive and ethically challenging. Indirect estimation methods, such as unsupervised clustering algorithms, have emerged as potential alternatives for predicting refere…	eng	Journal Article	2024 Feb
38134648	Machine learning for hospital readmission prediction in pediatric population.	Silva NCD||Albertini MK||Backes AR||Pena GDG	Comput Methods Programs Biomed	BACKGROUND AND OBJECTIVE: Pediatric readmissions are a burden on patients, families, and the healthcare system. In order to identify patients at higher readmission risk, more accurate techniques, as machine learning (ML), could be a good strategy to expand the knowledge in this area. The aim of this study was to develop predictive models capable of identifying children and adolescents at high ris…	eng	Journal Article	2024 Feb
38130586	Prediction of outpatient waiting time: using machine learning in a tertiary children's hospital.	Li X||Liu W||Kong W||Zhao W||Wang H||Tian D||Jiao J||Yu Z||Liu S	Transl Pediatr	BACKGROUND: Accurately predicting waiting time for patients is crucial for effective hospital management. The present study examined the prediction of outpatient waiting time in a Chinese pediatric hospital through the use of machine learning algorithms. If patients are informed about their waiting time in advance, they can make more informed decisions and better plan their visit on the day of ad…	eng	Journal Article	2023 Nov 28
38125302	Machine learning analysis with the comprehensive index of corneal tomographic and biomechanical parameters in detecting pediatric subclinical keratoconus.	Ren S||Yang K||Xu L||Fan Q||Gu Y||Pang C||Zhao D	Front Bioeng Biotechnol	Background: Keratoconus (KC) occurs at puberty but diagnosis is focused on adults. The early diagnosis of pediatric KC can prevent its progression and improve the quality of life of patients. This study aimed to evaluate the ability of corneal tomographic and biomechanical variables through machine learning analysis to detect subclinical keratoconus (SKC) in a pediatric population. Methods: Fifty…	eng	Journal Article	2023
38104504	Neuroblastoma is associated with alterations in gut microbiome composition subsequent to maternal microbial seeding.	Valles-Colomer M||Manghi P||Cumbo F||Masetti G||Armanini F||Asnicar F||Blanco-Miguez A||Pinto F||Puncochar M||Garaventa A||Amoroso L||Ponzoni M||Corrias MV||Segata N	EBioMedicine	BACKGROUND: Neuroblastoma is the most frequent extracranial solid tumour in children, accounting for approximately 15% of deaths due to cancer in childhood. The most common clinical presentation are abdominal tumours. An altered gut microbiome composition has been linked to multiple cancer types, and reported in murine models of neuroblastoma. Whether children with neuroblastoma display alteratio…	eng	Journal Article	2024 Jan
38103736	Machine learning models developed and internally validated for predicting chronicity in pediatric immune thrombocytopenia.	Ma J||Cui C||Tang Y||Hu Y||Dong S||Zhang J||Xie X||Meng J||Wang Z||Zhang W||Chen Z||Wu R	J Thromb Haemost	BACKGROUND: Primary immune thrombocytopenia (ITP) in children is typically self-limiting; however, 20% to 30% of patients may experience prolonged thrombocytopenia lasting over a year. The challenge is predicting chronicity to ensure personalized treatment approaches. OBJECTIVES: To address this issue, we developed and internally validated 4 machine learning (ML) models using demographic and immu…	eng	Journal Article	2024 Apr
38098478	Predicting pediatric emergence delirium using data-driven machine learning applied to electronic health record dataset at a quaternary care pediatric hospital.	Yu H||Simpao AF||Ruiz VM||Nelson O||Muhly WT||Sutherland TN||Galvez JA||Pushkar MB||Stricker PA||Tsui FR	JAMIA Open	OBJECTIVES: Pediatric emergence delirium is an undesirable outcome that is understudied. Development of a predictive model is an initial step toward reducing its occurrence. This study aimed to apply machine learning (ML) methods to a large clinical dataset to develop a predictive model for pediatric emergence delirium. MATERIALS AND METHODS: We performed a single-center retrospective cohort stud…	eng	Journal Article	2023 Dec
38092997	A simple machine learning approach for preoperative diagnosis of esophageal burns after caustic substance ingestion in children.	Aydin E||Khanmammadova N||Aslanyurek B||Urganci N||Usta M||Parlak A||Kaya S||Gurpinar AN||Sekmenli T||Sarikaya M||Ozcan Siki F||Ates U||Cakmak M||Oztas T	Pediatr Surg Int	PURPOSE: The unresolved debate about the management of corrosive ingestion is a major problem both for the patients and healthcare systems. This study aims to demonstrate the presence and the severity of the esophageal burn after caustic substance ingestion can be predicted with complete blood count parameters. METHODS: A multicenter, national, retrospective cohort study was performed on all caus…	eng	Journal Article||Multicenter Study	2023 Dec 13
38090385	Machine-learning radiomics to predict bone marrow metastasis of neuroblastoma using magnetic resonance imaging.	Lv L||Zhang Z||Zhang D||Chen Q||Liu Y||Qiu Y||Fu W||Yin X||Chen X	Cancer Innov	BACKGROUND: Neuroblastoma is one common pediatric malignancy notorious for high temporal and spatial heterogeneities. More than half of its patients develop distant metastases involving vascularized organs, especially the bone marrow. It is thus necessary to have an economical, noninvasive method without much radiation for follow-ups. Radiomics has been used in many cancers to assist accurate dia…	eng	Journal Article	2023 Oct
38088804	Assessing the Utility of a Machine-Learning Model to Assist With the Assignment of the American Society of Anesthesiology Physical Status Classification in Pediatric Patients.	Ferrari LR||Leahy I||Staffa SJ||Hong P||Stringfellow I||Berry JG	Anesth Analg	BACKGROUND: The American Society of Anesthesiologists Physical Status Classification System (ASA-PS) is used to classify patients' health before delivering an anesthetic. Assigning an ASA-PS Classification score to pediatric patients can be challenging due to the vast array of chronic conditions present in the pediatric population. The specific aims of this study were to (1) suggest an ASA-PS sco…	eng	Journal Article	2024 Nov 1
38083523	A Machine Learning Approach for Sex and Age Classification of Paediatric EEGs.	Wei L||McHugh JC||Mooney C	Annu Int Conf IEEE Eng Med Biol Soc	Electroencephalography (EEG) is an important investigation of childhood seizures and other brain disorders. Expert visual analysis of EEGs can estimate subjects' age based on the presence of particular maturational features. The sex of a child, however, cannot be determined by visual inspection. In this study, we explored sex and age differences in the EEGs of 351 healthy male and female children…	eng	Journal Article||Research Support, Non-U.S. Gov't	2023 Jul
38083430	Automatic Visual Acuity Loss Prediction in Children with Optic Pathway Gliomas using Magnetic Resonance Imaging.	Jiang Z||Parida A||Anwar SM||Tang Y||Roth HR||Fisher MJ||Packer RJ||Avery RA||Linguraru MG	Annu Int Conf IEEE Eng Med Biol Soc	Children with optic pathway gliomas (OPGs), a low-grade brain tumor associated with neurofibromatosis type 1 (NF1-OPG), are at risk for permanent vision loss. While OPG size has been associated with vision loss, it is unclear how changes in size, shape, and imaging features of OPGs are associated with the likelihood of vision loss. This paper presents a fully automatic framework for accurate pred…	eng	Journal Article||Research Support, N.I.H., Extramural||Research Support, U.S. Gov't, Non-P.H.S.	2023 Jul
38077545	Skeletal age evaluation using hand X-rays to determine growth problems.	Umer M||Eshmawi AA||Alnowaiser K||Mohamed A||Alrashidi H||Ashraf I	PeerJ Comput Sci	A common clinical method for identifying anomalies in bone growth in infants and newborns is skeletal age estimation with X-ray images. Children's bone abnormalities can result from several conditions including wounds, infections, or tumors. One of the most frequent reasons for bone issues is that most youngsters are affected by the slow displacement of bones caused by pressure applied to the gro…	eng	Journal Article	2023
38066241	Multimodal classification of molecular subtypes in pediatric acute lymphoblastic leukemia.	Krali O||Marincevic-Zuniga Y||Arvidsson G||Enblad AP||Lundmark A||Sayyab S||Zachariadis V||Heinaniemi M||Suhonen J||Oksa L||Vepsalainen K||Ofverholm I||Barbany G||Nordgren A||Lilljebjorn H||Fioretos T||Madsen HO||Marquart HV||Flaegstad T||Forestier E||Jonsson OG||Kanerva J||Lohi O||Noren-Nystrom U||Schmiegelow K||Harila A||Heyman M||Lonnerholm G||Syvanen AC||Nordlund J	NPJ Precis Oncol	Genomic analyses have redefined the molecular subgrouping of pediatric acute lymphoblastic leukemia (ALL). Molecular subgroups guide risk-stratification and targeted therapies, but outcomes of recently identified subtypes are often unclear, owing to limited cases with comprehensive profiling and cross-protocol studies. We developed a machine learning tool (ALLIUM) for the molecular subclassificat…	eng	Journal Article	2023 Dec 8
38053467	Development and Temporal Validation of a Machine Learning Model to Predict Clinical Deterioration.	Foote HP||Shaikh Z||Witt D||Shen T||Ratliff W||Shi H||Gao M||Nichols M||Sendak M||Balu S||Osborne K||Kumar KR||Jackson K||McCrary AW||Li JS	Hosp Pediatr	OBJECTIVES: Early warning scores detecting clinical deterioration in pediatric inpatients have wide-ranging performance and use a limited number of clinical features. This study developed a machine learning model leveraging multiple static and dynamic clinical features from the electronic health record to predict the composite outcome of unplanned transfer to the ICU within 24 hours and inpatient…	eng	Journal Article||Research Support, Non-U.S. Gov't	2024 Jan 1
38045172	Predictive model for early death risk in pediatric hemophagocytic lymphohistiocytosis patients based on machine learning.	Xiao L||Zhang Y||Xu X||Dou Y||Guan X||Guo Y||Wen X||Meng Y||Liao M||Hu Q||Yu J	Heliyon	BACKGROUND: Hemophagocytic Lymphohistiocytosis (HLH) is a rare and life-threatening disease in children, with a high early mortality rate. This study aimed to construct machine learning model to predict the risk of early death using clinical indicators at the time of HLH diagnosis. METHODS: This observational cohort study was conducted at the National Clinical Research Center for Child Health and…	eng	Journal Article	2023 Nov
38040450	Incremental value of machine learning for risk prediction in tetralogy of Fallot.	Ishikita A||McIntosh C||Roche SL||Barron DJ||Oechslin E||Benson L||Nair K||Lee MM||Gritti MN||Hanneman K||Karur GR||Wald RM	Heart	OBJECTIVE: Machine learning (ML) can facilitate prediction of major adverse cardiovascular events (MACEs) in repaired tetralogy of Fallot (rTOF). We sought to determine the incremental value of ML above expert clinical judgement for risk prediction in rTOF. METHODS: Adult congenital heart disease (ACHD) clinicians (>/=10 years of experience) participated (one cardiac surgeon and four cardiologist…	eng	Journal Article	2024 Mar 22
38034045	Lysosome-Related Diagnostic Biomarkers for Pediatric Sepsis Integrated by Machine Learning.	Yang Y||Zhang G	J Inflamm Res	BACKGROUND: There is currently no biomarker that can reliably identify sepsis, despite recent scientific advancements. We systematically evaluated the value of lysosomal genes for the diagnosis of pediatric sepsis. METHODS: Three datasets (GSE13904, GSE26378, and GSE26440) were obtained from the gene expression omnibus (GEO) database. LASSO regression analysis and random forest analysis were empl…	eng	Journal Article	2023
38019888	Paediatric orthopaedic expert system.	Lau CF||Malek S||Gunalan R||Saw A||Milow P||Song C	Health Informatics J	The paediatric orthopaedic expert system analyses and predicts the healing time of limb fractures in children using machine learning. As far we know, no published research on the paediatric orthopaedic expert system that predicts paediatric fracture healing time using machine learning has been published. The University Malaya Medical Centre (UMMC) offers paediatric orthopaedic data, comprises chi…	eng	Journal Article||Research Support, Non-U.S. Gov't	2023 Oct-Dec
38012587	Oral microbiota analyses of paediatric Saudi population reveals signatures of dental caries.	Alyousef YM||Piotrowski S||Alonaizan FA||Alsulaiman A||Alali AA||Almasood NN||Vatte C||Hamilton L||Gandla D||Lad H||Robinson FL||Cyrus C||Meng RC||Dowdell A||Piening B||Keating BJ||Al-Ali AK	BMC Oral Health	BACKGROUND: Oral microbiome sequencing has revealed key links between microbiome dysfunction and dental caries. However, these efforts have largely focused on Western populations, with few studies on the Middle Eastern communities. The current study aimed to identify the composition and abundance of the oral microbiota in saliva samples of children with different caries levels using machine learn…	eng	Journal Article||Research Support, Non-U.S. Gov't	2023 Nov 27
38007367	Classification of Myelin Oligodendrocyte Glycoprotein Antibody-Related Disease and Its Mimicking Acute Demyelinating Syndromes in Children Using MRI-Based Radiomics: From Lesion to Subject.	Ding S||Zheng H||Wang L||Fan X||Yang X||Huang Z||Zhang X||Yan Z||Li X||Cai J	Acad Radiol	RATIONALE AND OBJECTIVES: To develop MRI-based radiomics models from the lesion level to the subject level and assess their value for differentiating myelin oligodendrocyte glycoprotein antibody-related disease (MOGAD) from non-MOGAD acute demyelinating syndromes in pediatrics. MATERIALS AND METHODS: 66 MOGAD and 66 non-MOGAD children were assigned to the training set (36/35), internal test set (…	eng	Journal Article||Research Support, Non-U.S. Gov't	2024 May
38003940	A Five-Decade Text Mining Analysis of Cochlear Implant Research: Where We Started and Where We Are Heading.	Tessler I||Gecel NA||Glicksberg BS||Shivatzki S||Shapira Y||Zimlichman E||Alon EE||Klang E||Wolfovitz A	Medicina (Kaunas)	Background and Objectives: Since its invention in the 1970s, the cochlear implant (CI) has been substantially developed. We aimed to assess the trends in the published literature to characterize CI. Materials and Methods: We queried PubMed for all CI-related entries published during 1970-2022. The following data were extracted: year of publication, publishing journal, title, keywords, and abstrac…	eng	Journal Article	2023 Oct 24
38000257	Interpretable and intervenable ultrasonography-based machine learning models for pediatric appendicitis.	Marcinkevics R||Reis Wolfertstetter P||Klimiene U||Chin-Cheong K||Paschke A||Zerres J||Denzinger M||Niederberger D||Wellmann S||Ozkan E||Knorr C||Vogt JE	Med Image Anal	Appendicitis is among the most frequent reasons for pediatric abdominal surgeries. Previous decision support systems for appendicitis have focused on clinical, laboratory, scoring, and computed tomography data and have ignored abdominal ultrasound, despite its noninvasive nature and widespread availability. In this work, we present interpretable machine learning models for predicting the diagnosi…	eng	Journal Article	2024 Jan
37991991	Longitudinal clinical data improve survival prediction after hematopoietic cell transplantation using machine learning.	Zhou Y||Smith J||Keerthi D||Li C||Sun Y||Mothi SS||Shyr DC||Spitzer B||Harris A||Chatterjee A||Chatterjee S||Shouval R||Naik S||Bertaina A||Boelens JJ||Triplett BM||Tang L||Sharma A	Blood Adv	Serial prognostic evaluation after allogeneic hematopoietic cell transplantation (allo-HCT) might help identify patients at high risk of lethal organ dysfunction. Current prediction algorithms based on models that do not incorporate changes to patients' clinical condition after allo-HCT have limited predictive ability. We developed and validated a robust risk-prediction algorithm to predict short…	eng	Journal Article||Research Support, N.I.H., Extramural||Research Support, Non-U.S. Gov't	2024 Feb 13
37991696	A deep learning feature extraction-based hybrid approach for detecting pediatric pneumonia in chest X-ray images.	Bal U||Bal A||Moral OT||Duzgun F||Gurbuz N	Phys Eng Sci Med	Pneumonia is a disease caused by bacteria, viruses, and fungi that settle in the alveolar sacs of the lungs and can lead to serious health complications in humans. Early detection of pneumonia is necessary for early treatment to manage and cure the disease. Recently, machine learning-based pneumonia detection methods have focused on pneumonia in adults. Machine learning relies on manual feature e…	eng	Journal Article	2024 Mar
37982901	Computed tomography imaging phenotypes of hepatoblastoma identified from radiomics signatures are associated with the efficacy of neoadjuvant chemotherapy.	Chen Y||Froelich MF||Tharmaseelan H||Jiang H||Wang Y||Li H||Tao M||Gao Y||Wang J||Liu J||Schoenberg SO||Feng S||Weis M	Pediatr Radiol	BACKGROUND: Though neoadjuvant chemotherapy has been widely used in the treatment of hepatoblastoma, there still lacks an effective way to predict its effect. OBJECTIVE: To characterize hepatoblastoma based on radiomics image features and identify radiomics-based lesion phenotypes by unsupervised machine learning, intended to build a classifier to predict the response to neoadjuvant chemotherapy.…	eng	Journal Article||Research Support, Non-U.S. Gov't	2024 Jan
37980211	Quantification of vesicoureteral reflux using machine learning.	Kabir S||Pippi Salle JL||Chowdhury MEH||Abbas TO	J Pediatr Urol	INTRODUCTION: The radiographic grading of voiding cystourethrogram (VCUG) images is often used to determine the clinical course and appropriate treatment in patients with vesicoureteral reflux (VUR). However, image-based evaluation of VUR remains highly subjective, so we developed a supervised machine learning model to automatically and objectively grade VCUG data. STUDY DESIGN: A total of 113 VC…	eng	Journal Article	2024 Apr
37978498	Initial development of tools to identify child abuse and neglect in pediatric primary care.	Hanson RF||Zhu V||Are F||Espeleta H||Wallis E||Heider P||Kautz M||Lenert L	BMC Med Inform Decis Mak	BACKGROUND: Child abuse and neglect (CAN) is prevalent, associated with long-term adversities, and often undetected. Primary care settings offer a unique opportunity to identify CAN and facilitate referrals, when warranted. Electronic health records (EHR) contain extensive information to support healthcare decisions, yet time constraints preclude most providers from thorough EHR reviews that coul…	eng	Journal Article||Research Support, N.I.H., Extramural	2023 Nov 17
37974162	Clinical nomogram assisting in discrimination of juvenile dermatomyositis-associated interstitial lung disease.	Hu M||Shen C||Zheng F||Zhou Y||Teng L||Zheng R||Hu B||Wang C||Lu M||Xu X	Respir Res	OBJECTIVE: To establish a prediction model using non-invasive clinical features for early discrimination of DM-ILD in clinical practice. METHOD: Clinical data of pediatric patients with JDM were retrospectively analyzed using machine learning techniques. The early discrimination model for JDM-ILD was established within a patient cohort diagnosed with JDM at a children's hospital between June 2015…	eng	Journal Article	2023 Nov 16
37973839	Pan-cancer landscape of epigenetic factor expression predicts tumor outcome.	Cheng MW||Mitra M||Coller HA	Commun Biol	Oncogenic pathways that drive cancer progression reflect both genetic changes and epigenetic regulation. Here we stratified primary tumors from each of 24 TCGA adult cancer types based on the gene expression patterns of epigenetic factors (epifactors). The tumors for five cancer types (ACC, KIRC, LGG, LIHC, and LUAD) separated into two robust clusters that were better than grade or epithelial-to-…	eng	Journal Article||Research Support, N.I.H., Extramural||Research Support, Non-U.S. Gov't	2023 Nov 16
37972029	Supporting clinical decision making in the emergency department for paediatric patients using machine learning: A scoping review protocol.	Leonard F||O'Sullivan D||Gilligan J||O'Shea N||Barrett MJ	PLoS One	INTRODUCTION: Machine learning as a clinical decision support system tool has the potential to assist clinicians who must make complex and accurate medical decisions in fast paced environments such as the emergency department. This paper presents a protocol for a scoping review, with the objective of summarising the existing research on machine learning clinical decision support system tools in t…	eng	Journal Article	2023
37970099	Identifying Predictors of Psychological Problems Among Adolescents With Congenital Heart Disease for Referral to Psychological Care: A Pilot Study.	Gosnell JM||Finn MTM||Marckini DN||Molla AR||Sowinski HA	CJC Pediatr Congenit Heart Dis	BACKGROUND: The lifelong care of patients with congenital heart disease (CHD) typically begins at a young age, giving paediatric cardiologists a unique perspective on the mental health of their patients. Our aim was to describe and predict reported psychological problems among adolescents with CHD. METHODS: A retrospective review was performed on patients aged 12-17 years who presented to the con…	eng	Journal Article	2023 Feb
37960427	Enhancing Electroretinogram Classification with Multi-Wavelet Analysis and Visual Transformer.	Kulyabin M||Zhdanov A||Dolganov A||Ronkin M||Borisov V||Maier A	Sensors (Basel)	The electroretinogram (ERG) is a clinical test that records the retina's electrical response to light. Analysis of the ERG signal offers a promising way to study different retinal diseases and disorders. Machine learning-based methods are expected to play a pivotal role in achieving the goals of retinal diagnostics and treatment control. This study aims to improve the classification accuracy of t…	eng	Journal Article	2023 Oct 26
37959376	Systemic Immune Inflammation Index as a Key Predictor of Dialysis in Pediatric Chronic Kidney Disease with the Use of Random Forest Classifier.	Kawalec A||Stojanowski J||Mazurkiewicz P||Choma A||Gaik M||Pluta M||Szymanski M||Bruciak A||Golebiowski T||Musial K	J Clin Med	BACKGROUND: Low-grade inflammation is a significant component of chronic kidney disease (CKD). Systemic immune inflammation index (SII), a newly defined ratio combining neutrophil, lymphocyte, and platelet counts, has not yet been evaluated in the pediatric CKD population nor in the context of CKD progression or dialysis. Thus, this study aimed to analyze the complete blood cell count (CBC)-drive…	eng	Journal Article	2023 Nov 3
37934270	Predicting pediatric cardiac surgery-associated acute kidney injury using machine learning.	Nagy M||Onder AM||Rosen D||Mullett C||Morca A||Baloglu O	Pediatr Nephrol	BACKGROUND: Prediction of cardiac surgery-associated acute kidney injury (CS-AKI) in pediatric patients is crucial to improve outcomes and guide clinical decision-making. This study aimed to develop a supervised machine learning (ML) model for predicting moderate to severe CS-AKI at postoperative day 2 (POD2). METHODS: This retrospective cohort study analyzed data from 402 pediatric patients who …	eng	Journal Article	2024 Apr
37932570	Pilot study of machine learning in the task of distinguishing high and low-grade pediatric hydronephrosis on ultrasound.	Sloan M||Li H||Lescay HA||Judge C||Lan L||Hajiyev P||Giger ML||Gundeti MS	Investig Clin Urol	PURPOSE: Hydronephrosis is a common pediatric urological condition, characterized by dilation of the renal collecting system. Accurate identification of the severity of hydronephrosis is crucial in clinical management, as high-grade hydronephrosis can cause significant damage to the kidney. In this pilot study, we demonstrate the feasibility of machine learning in differentiating between high and…	eng	Journal Article||Research Support, Non-U.S. Gov't	2023 Nov
37930398	Predicting long-term neurocognitive outcome after pediatric intensive care unit admission for bronchiolitis-preliminary exploration of the potential of machine learning.	de Sonnaville ESV||Vermeule J||Oostra K||Knoester H||van Woensel JBM||Allouch SB||Oosterlaan J||Kӧnigs M	Eur J Pediatr	PURPOSE: For successful prevention and intervention, it is important to unravel the complex constellation of factors that affect neurocognitive functioning after pediatric intensive care unit (PICU) admission. This study aims (1) to elucidate the potential relevance of patient and PICU-related characteristics for long-term adverse neurocognitive outcome after PICU admission for bronchiolitis, and…	eng	Journal Article||Observational Study	2024 Jan
37922543	An online calculator using machine learning for predicting survival in pediatric patients with medulloblastoma.	Kuo CC||Monteiro A||Lim J||Brown NJ||Recker MJ||Ghannam MM||Gendreau JL||Li V||Reynolds RM	J Neurosurg Pediatr	OBJECTIVE: Medulloblastoma is the most common malignant intracranial tumor affecting the pediatric population. Despite advancements in multimodal treatment over the past 2 decades yielding a 5-year survival rate > 75%, children who survive often have substantial neurological and cognitive sequelae. The authors aimed to identify risk factors and develop a clinically friendly online calculator for …	eng	Journal Article	2024 Jan 1
37910168	Characteristics and Admission Preferences of Pediatric Emergency Patients and Their Waiting Time Prediction Using Electronic Medical Record Data: Retrospective Comparative Analysis.	Guo LL||Guo LY||Li J||Gu YW||Wang JY||Cui Y||Qian Q||Chen T||Jiang R||Zheng S	J Med Internet Res	BACKGROUND: The growing number of patients visiting pediatric emergency departments could have a detrimental impact on the care provided to children who are triaged as needing urgent attention. Therefore, it has become essential to continuously monitor and analyze the admissions and waiting times of pediatric emergency patients. Despite the significant challenge posed by the shortage of pediatric…	eng	Journal Article||Research Support, Non-U.S. Gov't	2023 Nov 1
37908707	Identifying treatment non-responders based on pre-treatment gait characteristics - A machine learning approach.	Visscher RMS||Murer J||Fahimi F||Viehweger E||Taylor WR||Brunner R||Singh NB	Heliyon	BACKGROUND: Paediatric movement disorders such as cerebral palsy often negatively impact walking behaviour. Although clinical gait analysis is usually performed to guide therapy decisions, not all respond positively to their assigned treatment. Identifying these individuals based on their pre-treatment characteristics could guide clinicians towards more appropriate and personalized interventions.…	eng	Journal Article	2023 Nov
37905746	Artificial intelligence differentiates abdominal Henoch-Schonlein purpura from acute appendicitis in children.	Nie D||Zhan Y||Xu K||Zou H||Li K||Chen L||Chen Q||Zheng W||Peng X||Yu M||Zhang S	Int J Rheum Dis	OBJECTIVE: This study aims to construct an artificial intelligence (AI) model capable of effectively discriminating between abdominal Henoch-Schonlein purpura (AHSP) and acute appendicitis (AA) in pediatric patients. METHODS: A total of 6965 participants, comprising 2201 individuals with AHSP and 4764 patients with AA, were enrolled in the study. Additionally, 53 laboratory indicators were taken …	eng	Journal Article	2023 Dec
37902681	How AI is advancing asthma management? Insights into economic and clinical aspects.	Al Meslamani AZ	J Med Econ	Asthma, an increasingly prevalent chronic respiratory condition, incurs significant economic costs worldwide. Artificial Intelligence (AI), particularly Machine Learning (ML), has been widely recognized as transformative when applied to asthma care. This commentary investigates how AI and ML may improve clinical outcomes while alleviating some of the costs associated with asthma care. AI's powerf…	eng	Journal Article	2023 Jan-Dec
37892919	Pediatric Brain Tissue Segmentation Using a Snapshot Hyperspectral Imaging (sHSI) Camera and Machine Learning Classifier.	Kifle N||Teti S||Ning B||Donoho DA||Katz I||Keating R||Cha RJ	Bioengineering (Basel)	Pediatric brain tumors are the second most common type of cancer, accounting for one in four childhood cancer types. Brain tumor resection surgery remains the most common treatment option for brain cancer. While assessing tumor margins intraoperatively, surgeons must send tissue samples for biopsy, which can be time-consuming and not always accurate or helpful. Snapshot hyperspectral imaging (sHS…	eng	Journal Article	2023 Oct 13
37892275	Enhancing Pediatric Adnexal Torsion Diagnosis: Prediction Method Utilizing Machine Learning Techniques.	Turki A||Raml E	Children (Basel)	This study systematically examines pediatric adnexal torsion, proposing a diagnostic approach using machine learning techniques to distinguish it from acute appendicitis. Our retrospective analysis involved 41 female pediatric patients divided into two groups: 21 with adnexal torsion (group 1) and 20 with acute appendicitis (group 2). In group 1, the average age was 10 +/- 2.6 years, while in gro…	eng	Journal Article	2023 Sep 27
37892025	Intelligent Framework for Early Detection of Severe Pediatric Diseases from Mild Symptoms.	Shearah Z||Ullah Z||Fakieh B	Diagnostics (Basel)	Children's health is one of the most significant fields in medicine. Most diseases that result in children's death or long-term morbidity are caused by preventable and treatable etiologies, and they appear in the child at the early stages as mild symptoms. This research aims to develop a machine learning (ML) framework to detect the severity of disease in children. The proposed framework helps in…	eng	Journal Article	2023 Oct 13
37890904	Risk factors for severe respiratory syncytial virus infection during the first year of life: development and validation of a clinical prediction model.	Vartiainen P||Jukarainen S||Rhedin SA||Prinz A||Hartonen T||Vabalas A||Viippola E||Rodosthenous RS||Koskelainen S||Liu A||Lundholm C||Smew AI||Osvald EC||Helle E||Perola M||Almqvist C||Heinonen S||Ganna A	Lancet Digit Health	BACKGROUND: Novel immunisation methods against respiratory syncytial virus (RSV) are emerging, but knowledge of risk factors for severe RSV disease is insufficient for optimal targeting of interventions against them. Our aims were to identify predictors for RSV hospital admission from registry-based data and to develop and validate a clinical prediction model to guide RSV immunoprophylaxis for in…	eng	Journal Article||Research Support, Non-U.S. Gov't	2023 Nov
37890901	A multi-platform approach to identify a blood-based host protein signature for distinguishing between bacterial and viral infections in febrile children (PERFORM): a multi-cohort machine learning study.	Jackson HR||Zandstra J||Menikou S||Hamilton MS||McArdle AJ||Fischer R||Thorne AM||Huang H||Tanck MW||Jansen MH||De T||Agyeman PKA||Von Both U||Carrol ED||Emonts M||Eleftheriou I||Van der Flier M||Fink C||Gloerich J||De Groot R||Moll HA||Pokorn M||Pollard AJ||Schlapbach LJ||Tsolia MN||Usuf E||Wright VJ||Yeung S||Zavadska D||Zenz W||Coin LJM||Casals-Pascual C||Cunnington AJ||Martinon-Torres F||Herb…	Lancet Digit Health	BACKGROUND: Differentiating between self-resolving viral infections and bacterial infections in children who are febrile is a common challenge, causing difficulties in identifying which individuals require antibiotics. Studying the host response to infection can provide useful insights and can lead to the identification of biomarkers of infection with diagnostic potential. This study aimed to ide…	eng	Journal Article||Research Support, Non-U.S. Gov't	2023 Nov
37875726	Life satisfaction for adolescents with developmental and behavioral disabilities during the COVID-19 pandemic.	Sherlock P||Mansolf M||Blackwell CK||Blair C||Cella D||Deoni S||Fry RC||Ganiban J||Gershon R||Herbstman JB||Lai JS||Leve LD||LeWinn KZ||Margolis AE||Miller EB||Neiderhiser JM||Oken E||O'Shea TM||Stanford JB||Zelazo PD	Pediatr Res	BACKGROUND: This study aimed to identify contextual factors associated with life satisfaction during the COVID-19 pandemic for adolescents with mental, emotional, behavioral, and developmental (MEBD) disabilities. METHODS: Data were collected from a sample of 1084 adolescents aged 11-21 years from April 2020 to August 2021. This cross-sectional study used a sequential machine learning workflow, c…	eng	Journal Article	2024 Feb
37872974	Branched Latent Neural Maps.	Salvador M||Marsden AL	Comput Methods Appl Mech Eng	We introduce Branched Latent Neural Maps (BLNMs) to learn finite dimensional input-output maps encoding complex physical processes. A BLNM is defined by a simple and compact feedforward partially-connected neural network that structurally disentangles inputs with different intrinsic roles, such as the time variable from model parameters of a differential equation, while transferring them into a g…	eng	Journal Article	2024 Jan
37870890	Objectively Quantifying Pediatric Psychiatric Severity Using Artificial Intelligence, Voice Recognition Technology, and Universal Emotions: Pilot Study for Artificial Intelligence-Enabled Innovation to Address Youth Mental Health Crisis.	Caulley D||Alemu Y||Burson S||Cardenas Bautista E||Abebe Tadesse G||Kottmyer C||Aeschbach L||Cheungvivatpant B||Sezgin E	JMIR Res Protoc	BACKGROUND: Providing Psychotherapy, particularly for youth, is a pressing challenge in the health care system. Traditional methods are resource-intensive, and there is a need for objective benchmarks to guide therapeutic interventions. Automated emotion detection from speech, using artificial intelligence, presents an emerging approach to address these challenges. Speech can carry vital informat…	eng	Journal Article	2023 Oct 23
37869968	An electroencephalography-based sleep index and supervised machine learning as a suitable tool for automated sleep classification in children.	van Twist E||Hiemstra FW||Cramer ABG||Verbruggen SCAT||Tax DMJ||Joosten K||Louter M||Straver DCG||de Hoog M||Kuiper JW||de Jonge RCJ	J Clin Sleep Med	STUDY OBJECTIVES: Although sleep is frequently disrupted in the pediatric intensive care unit, it is currently not possible to perform real-time sleep monitoring at the bedside. In this study, spectral band powers of electroencephalography data are used to derive a simple index for sleep classification. METHODS: Retrospective study at Erasmus MC Sophia Children's Hospital, using hospital-based po…	eng	Journal Article	2024 Mar 1
37865573	Machine Learning Improves the Accuracy of Trauma Team Activation Level Assignments in Pediatric Patients.	Liu CW||Chacon M||Crawford L||Polydore H||Ting T||Wilson NA	J Pediatr Surg	BACKGROUND: The assignment of trauma team activation levels can be conceptualized as a classification task. Machine learning models can be used to optimize classification predictions. Our purpose was to demonstrate proof-of-concept for a machine learning tool for predicting trauma team activation levels in pediatric patients with traumatic injuries. METHODS: Following IRB approval, we retrospecti…	eng	Journal Article	2024 Jan
37865171	A Precision Mental Health Model for Predicting Stability of 4-year-olds' Attention Deficit/Hyperactivity Disorder Symptoms to Age 6 Diagnostic Status.	Lavigne JV||Hopkins J||Ballard RJ||Gouze KR||Ariza AJ||Martin CP	Acad Pediatr	OBJECTIVE: Estimates of the stability of a preschooler's diagnosis of Attention Deficit/Hyperactivity Disorder (ADHD) into early elementary school vary greatly. Identified factors associated with diagnostic instability provide little guidance about the likelihood a particular child will have ADHD in elementary school. This study examined an approach to predicting age 6 ADHD-any subtype (ADHD-any)…	eng	Journal Article||Research Support, N.I.H., Extramural	2024 Apr
37856414	Machine learning models for predicting seizure outcome after MR-guided laser interstitial thermal therapy in children.	Yossofzai O||Stone SSD||Madsen JR||Wang S||Ragheb J||Mohamed I||Bollo RJ||Clarke D||Perry MS||Weil AG||Raskin JS||Pindrik J||Ahmed R||Lam SK||Fallah A||Maniquis C||Andrade A||Ibrahim GM||Drake J||Rutka JT||Tailor J||Mitsakakis N||Widjaja E	J Neurosurg Pediatr	OBJECTIVE: MR-guided laser interstitial thermal therapy (MRgLITT) is associated with lower seizure-free outcome but better safety profile compared to open surgery. However, the predictors of seizure freedom following MRgLITT remain uncertain. This study aimed to use machine learning to predict seizure-free outcome following MRgLITT and to identify important predictors of seizure freedom in childr…	eng	Journal Article||Multicenter Study||Research Support, Non-U.S. Gov't	2023 Oct 1
37853430	Predicting acute kidney injury with an artificial intelligence-driven model in a pediatric cardiac intensive care unit.	Fragasso T||Raggi V||Passaro D||Tardella L||Lasinio GJ||Ricci Z	J Anesth Analg Crit Care	BACKGROUND: Acute kidney injury (AKI) is among the most common complications following cardiac surgery in adult and pediatric patients, significantly affecting morbidity and mortality. Artificial Intelligence (AI) with Machine Learning (ML) can be used to predict outcomes. AKI diagnosis anticipation may be an ideal target of these methods. The scope of the study is building a Machine Learning (ML…	eng	Journal Article	2023 Oct 18
37848737	Comparison of Machine Learning Algorithms Using Manual/Automated Features on 12-Lead Signal Electrocardiogram Classification: A Large Cohort Study on Students Aged Between 6 to 18 Years Old.	Hajianfar G||Khorgami M||Rezaei Y||Amini M||Samiei N||Tabib A||Borji BK||Kalayinia S||Shiri I||Hosseini S||Oveisi M	Cardiovasc Eng Technol	PROPOSE: An electrocardiogram (ECG) has been extensively used to detect rhythm disturbances. We sought to determine the accuracy of different machine learning in distinguishing abnormal ECGs from normal ones in children who were examined using a resting 12-Lead ECG machine, and we also compared the manual and automated measurement using the modular ECG Analysis System (MEANS) algorithm of ECG fea…	eng	Journal Article||Research Support, Non-U.S. Gov't	2023 Dec
37842565	Molecular subtypes based on N6-methyladenosine RNA methylation demonstrate the heterogeneity of immune and biological functions in pediatric septic shock.	Wang H||Huang J||Guo C||Wu J||Zhang L||Ren X||Gan L	Heliyon	INTRODUCTION: Septic shock in children is a highly heterogeneous syndrome involving different immune states and biological processes. We used a bioinformatics approach to explore the relationship between N6-methyladenosine (m6A) methylation and septic shock in children. METHODS: A gene expression dataset including information on 98 children with septic shock was selected. To construct and evaluat…	eng	Journal Article	2023 Oct
37837105	Enhancing Wearable Gait Monitoring Systems: Identifying Optimal Kinematic Inputs in Typical Adolescents.	Kahlon AS||Verma K||Sage A||Lee SCK||Behboodi A	Sensors (Basel)	Machine learning-based gait systems facilitate the real-time control of gait assistive technologies in neurological conditions. Improving such systems needs the identification of kinematic signals from inertial measurement unit wearables (IMUs) that are robust across different walking conditions without extensive data processing. We quantify changes in two kinematic signals, acceleration and angu…	eng	Journal Article	2023 Oct 6
37818461	Children are small adults (when properly normalized): Transferrable/generalizable sepsis prediction.	Marassi C||Socia D||Larie D||An G||Cockrell RC	Surg Open Sci	BACKGROUND: Though governed by the same underlying biology, the differential physiology of children causes the temporal evolution from health to a septic/diseased state to follow trajectories that are distinct from adult cases. As pediatric sepsis data sets are less readily available than for adult sepsis, we aim to leverage this shared underlying biology by normalizing pediatric physiological da…	eng	Journal Article	2023 Dec
37808875	Predicting pediatric Crohn's disease based on six mRNA-constructed risk signature using comprehensive bioinformatic approaches.	Zhan Y||Jin Q||Yousif TYE||Soni M||Ren Y||Liu S	Open Life Sci	Crohn's disease (CD) is a recurrent, chronic inflammatory condition of the gastrointestinal tract which is a clinical subtype of inflammatory bowel disease for which timely and non-invasive diagnosis in children remains a challenge. A novel predictive risk signature for pediatric CD diagnosis was constructed from bioinformatics analysis of six mRNAs, adenomatosis polyposis downregulated 1 (APCDD1…	eng	Journal Article	2023
37803212	Increased confidence of radiomics facilitating pretherapeutic differentiation of BRAF-altered pediatric low-grade glioma.	Kudus K||Wagner MW||Namdar K||Nobre L||Bouffet E||Tabori U||Hawkins C||Yeom KW||Ertl-Wagner BB||Khalvati F	Eur Radiol	OBJECTIVES: Currently, the BRAF status of pediatric low-grade glioma (pLGG) patients is determined through a biopsy. We established a nomogram to predict BRAF status non-invasively using clinical and radiomic factors. Additionally, we assessed an advanced thresholding method to provide only high-confidence predictions for the molecular subtype. Finally, we tested whether radiomic features provide…	eng	Journal Article	2024 Apr
37800237	Post-COVID Neuropsychiatric Complications in Children and Adolescents: a Study Design for Early Diagnosis and Treatment Using Innovative Technologies.	Gadelshina D||Syunyakov T||Gayduk AJ||Borisova O||Kuvshinova N||Borisova N||Gorbachev D||Gonda X||DeSousa A||Yashikhina A||Vlasov A||Sheyfer M||Kolsanov A||Smirnova D	Psychiatr Danub	BACKGROUND: The COVID-19 pandemic has had significant impacts on the child and adolescent population, with long-term consequences for physical health, socio-psychological well-being, and cognitive development, which require further investigation. We herein describe a study design protocol for recognizing neuropsychiatric complications associated with pediatric COVID-19, and for developing effecti…	eng	Journal Article	2023 Oct
37791157	Developing an Artificial Intelligence-Based Pediatric and Adolescent Migraine Diagnostic Model.	Sasaki S||Katsuki M||Kawahara J||Yamagishi C||Koh A||Kawamura S||Kashiwagi K||Ikeda T||Goto T||Kaneko K||Wada N||Yamagishi F	Cureus	Introduction Misdiagnosis of pediatric and adolescent migraine is a significant problem. The first artificial intelligence (AI)-based pediatric migraine diagnosis model was made utilizing a database of questionnaires obtained from a previous epidemiological study, the Itoigawa Benizuwaigani Study. Methods The AI-based headache diagnosis model was created based on the internal validation based on …	eng	Journal Article	2023 Aug
37786302	Atherosclerosis Progression in the APPLE Trial Can Be Predicted in Young People With Juvenile-Onset Systemic Lupus Erythematosus Using a Novel Lipid Metabolomic Signature.	Peng J||Donnes P||Ardoin SP||Schanberg LE||Lewandowski L||Robinson G||Jury EC||Ciurtin C	Arthritis Rheumatol	OBJECTIVE: Patients with juvenile-onset systemic lupus erythematosus (JSLE) have increased atherosclerosis risk. This study investigated novel atherosclerosis progression biomarkers in the Atherosclerosis Prevention in Pediatric Lupus Erythematosus (APPLE) trial, the largest investigator-led randomized control trial of atorvastatin versus placebo for atherosclerosis progression in JSLE, using car…	eng	Journal Article||Randomized Controlled Trial	2024 Mar
37783967	Early detection of autism using digital behavioral phenotyping.	Perochon S||Di Martino JM||Carpenter KLH||Compton S||Davis N||Eichner B||Espinosa S||Franz L||Krishnappa Babu PR||Sapiro G||Dawson G	Nat Med	Early detection of autism, a neurodevelopmental condition associated with challenges in social communication, ensures timely access to intervention. Autism screening questionnaires have been shown to have lower accuracy when used in real-world settings, such as primary care, as compared to research studies, particularly for children of color and girls. Here we report findings from a multiclinic, …	eng	Journal Article||Research Support, N.I.H., Extramural||Research Support, Non-U.S. Gov't	2023 Oct
37780176	Mortality Risk Factors in Pediatric Onco-Critical Care Patients and Machine Learning Derived Early Onco-Critical Care Phenotypes in a Retrospective Cohort.	Flerlage T||Fan K||Qin Y||Agulnik A||Arias AV||Cheng C||Elbahlawan L||Ghafoor S||Hurley C||McArthur J||Morrison RR||Zhou Y||Park HJ||Carcillo JA||Hines MR	Crit Care Explor	OBJECTIVES: To use supervised and unsupervised statistical methodology to determine risk factors associated with mortality in critically ill pediatric oncology patients to identify patient phenotypes of interest for future prospective study. DESIGN: This retrospective cohort study included nonsurgical pediatric critical care admissions from January 2017 to December 2018. We determined the prevale…	eng	Journal Article	2023 Oct
37761350	Clinical Decision Support System to Detect the Occurrence of Ventilator-Associated Pneumonia in Pediatric Intensive Care.	Rambaud J||Sajedi M||Al Omar S||Chomtom M||Sauthier M||De Montigny S||Jouvet P	Diagnostics (Basel)	OBJECTIVES: Ventilator-associated pneumonia (VAP) is a severe care-related disease. The Centers for Disease Control defined the diagnosis criteria; however, the pediatric criteria are mainly subjective and retrospective. Clinical decision support systems have recently been developed in healthcare to help the physician to be more accurate for the early detection of severe pathology. We aimed at de…	eng	Journal Article	2023 Sep 18
37753955	Electrical impedance spectroscopy detects skin barrier dysfunction in childhood atopic dermatitis.	Sasaki M||Sundberg M||Frei R||Ferstl R||Heye KN||Willems EP||Akdis CA||Lauener R||Roduit C	Allergy	BACKGROUND: Skin barrier dysfunction is associated with the development of atopic dermatitis (AD), however methods to assess skin barrier function are limited. We investigated the use of electrical impedance spectroscopy (EIS) to detect skin barrier dysfunction in children with AD of the CARE (Childhood AlleRgy, nutrition, and Environment) cohort. METHODS: EIS measurements taken at multiple time …	eng	Journal Article||Research Support, Non-U.S. Gov't	2024 Jan
37753527	Phenotyping neuroblastoma cells through intelligent scrutiny of stain-free biomarkers in holographic flow cytometry.	Pirone D||Montella A||Sirico D||Mugnano M||Del Giudice D||Kurelac I||Tirelli M||Iolascon A||Bianco V||Memmolo P||Capasso M||Miccio L||Ferraro P	APL Bioeng	To efficiently tackle certain tumor types, finding new biomarkers for rapid and complete phenotyping of cancer cells is highly demanded. This is especially the case for the most common pediatric solid tumor of the sympathetic nervous system, namely, neuroblastoma (NB). Liquid biopsy is in principle a very promising tool for this purpose, but usually enrichment and isolation of circulating tumor c…	eng	Journal Article	2023 Sep
37750295	Predicting optimal endotracheal tube size and depth in pediatric patients using demographic data and machine learning techniques.	Kim H||Yoon HK||Lee H||Jung CW||Lee HC	Korean J Anesthesiol	BACKGROUND: Use of endotracheal tubes (ETTs) with appropriate size and depth can help minimize intubation-related complications in pediatric patients. Existing age-based formulae for selecting the optimal ETT size present several inaccuracies. We developed a machine learning model that predicts the optimal size and depth of ETTs in pediatric patients using demographic data, enabling clinical appl…	eng	Journal Article||Research Support, Non-U.S. Gov't	2023 Dec
37745933	A framework for future national pediatric pandemic respiratory disease severity triage: The HHS pediatric COVID-19 data challenge.	Bergquist T||Wax M||Bennett TD||Moffitt RA||Gao J||Chen G||Telenti A||Maher MC||Bartha I||Walker L||Orwoll BE||Mishra M||Alamgir J||Cragin BL||Ferguson CH||Wong HH||Deslattes Mays A||Misquitta L||DeMarco KA||Sciarretta KL||Patel SA	J Clin Transl Sci	INTRODUCTION: With persistent incidence, incomplete vaccination rates, confounding respiratory illnesses, and few therapeutic interventions available, COVID-19 continues to be a burden on the pediatric population. During a surge, it is difficult for hospitals to direct limited healthcare resources effectively. While the overwhelming majority of pediatric infections are mild, there have been life-…	eng	Journal Article	2023
37745846	MBMethPred: a computational framework for the accurate classification of childhood medulloblastoma subgroups using data integration and AI-based approaches.	Sharif Rahmani E||Lawarde A||Lingasamy P||Moreno SV||Salumets A||Modhukur V	Front Genet	Childhood medulloblastoma is a malignant form of brain tumor that is widely classified into four subgroups based on molecular and genetic characteristics. Accurate classification of these subgroups is crucial for appropriate treatment, monitoring plans, and targeted therapies. However, misclassification between groups 3 and 4 is common. To address this issue, an AI-based R package called MBMethPr…	eng	Journal Article	2023
37736163	Patient-derived Colonoids From Disease-spared Tissue Retain Inflammatory Bowel Disease-specific Transcriptomic Signatures.	Karakasheva TA||Zhou Y||Xie HM||Soto GE||Johnson TD||Stoltz MA||Roach DM||Nema N||Umeweni CN||Naughton K||Dolinsky L||Pippin JA||Wells AD||Grant SFA||Ghanem L||Terry N||Muir AB||Hamilton KE	Gastro Hep Adv	BACKGROUND AND AIMS: A key histopathological feature of inflammatory bowel disease is damage to the mucosa, including breakdown of the epithelial barrier. Human enteroids and colonoids are a critical bench-to-bedside tool for studying the epithelium in inflammatory bowel disease. The goal of the current study was to define transcriptional differences in healthy versus diseased subjects that are s…	eng	Journal Article	2023
37725084	Predicting pediatric severe asthma exacerbations: an administrative claims-based predictive model.	Rezaeiahari M||Brown CC||Eyimina A||Perry TT||Goudie A||Boyd M||Tilford JM||Jefferson AA	J Asthma	OBJECTIVE: Previous machine learning approaches fail to consider race and ethnicity and social determinants of health (SDOH) to predict childhood asthma exacerbations. A predictive model for asthma exacerbations in children is developed to explore the importance of race and ethnicity, rural-urban commuting area (RUCA) codes, the Child Opportunity Index (COI), and other ICD-10 SDOH in predicting a…	eng	Journal Article||Research Support, N.I.H., Extramural	2024 Mar
37724046	Risk factors for 1-year allograft loss in pediatric heart transplant patients using machine learning: An analysis of the pediatric heart transplant society database.	Wisotzkey BL||Jaeger B||Asante-Korang A||Brickler M||Cantor RS||Everitt MD||Kirklin JK||Koehl D||Mantell BS||Thrush PT||Kuhn M	Pediatr Transplant	BACKGROUND: Pediatric heart transplant patients are at greatest risk of allograft loss in the first year. We assessed whether machine learning could improve 1-year risk assessment using the Pediatric Heart Transplant Society database. METHODS: Patients transplanted from 2010 to 2019 were included. The primary outcome was 1-year graft loss free survival. We developed a prediction model using cross…	eng	Journal Article||Research Support, Non-U.S. Gov't	2023 Dec
37707410	Prediction of MYCN Gene Amplification in Pediatric Neuroblastomas: Development of a Deep Learning-Based Tool for Automatic Tumor Segmentation and Comparative Analysis of Computed Tomography-Based Radiomics Features Harmonization.	Yeow LY||Teh YX||Lu X||Srinivasa AC||Tan E||Tan TSE||Tang PH||Kn BP	J Comput Assist Tomogr	OBJECTIVE: MYCN oncogene amplification is closely linked to high-grade neuroblastoma with poor prognosis. Accurate quantification is essential for risk assessment, which guides clinical decision making and disease management. This study proposes an end-to-end deep-learning framework for automatic tumor segmentation of pediatric neuroblastomas and radiomics features-based classification of MYCN ge…	eng	Journal Article	2023 Sep-Oct 01
37703656	Development of a Multivariable Seizure Likelihood Assessment Based on Clinical Information and Short Autonomic Activity Recordings for Children With Epilepsy.	Vieluf S||Cantley S||Jackson M||Zhang B||Bosl WJ||Loddenkemper T	Pediatr Neurol	BACKGROUND: Predicting seizure likelihood for the following day would enable clinicians to extend or potentially schedule video-electroencephalography (EEG) monitoring when seizure risk is high. Combining standardized clinical data with short-term recordings of wearables to predict seizure likelihood could have high practical relevance as wearable data is easy and fast to collect. As a first step…	eng	Journal Article	2023 Nov
37697238	Radiomic features from multiparametric magnetic resonance imaging predict molecular subgroups of pediatric low-grade gliomas.	Liu Z||Hong X||Wang L||Ma Z||Guan F||Wang W||Qiu Y||Zhang X||Duan W||Wang M||Sun C||Zhao Y||Duan J||Sun Q||Liu L||Ding L||Ji Y||Yan D||Liu X||Cheng J||Zhang Z||Li ZC||Yan J	BMC Cancer	BACKGROUND: We aimed to develop machine learning models for prediction of molecular subgroups (low-risk group and intermediate/high-risk group) and molecular marker (KIAA1549-BRAF fusion) of pediatric low-grade gliomas (PLGGs) based on radiomic features extracted from multiparametric MRI. METHODS: 61 patients with PLGGs were included in this retrospective study, which were divided into a training…	eng	Journal Article	2023 Sep 11
37685502	Stratification of Pediatric COVID-19 Cases Using Inflammatory Biomarker Profiling and Machine Learning.	Subramanian D||Vittala A||Chen X||Julien C||Acosta S||Rusin C||Allen C||Rider N||Starosolski Z||Annapragada A||Devaraj S	J Clin Med	While pediatric COVID-19 is rarely severe, a small fraction of children infected with SARS-CoV-2 go on to develop multisystem inflammatory syndrome (MIS-C), with substantial morbidity. An objective method with high specificity and high sensitivity to identify current or imminent MIS-C in children infected with SARS-CoV-2 is highly desirable. The aim was to learn about an interpretable novel cytok…	eng	Journal Article	2023 Aug 22
37685318	Computer-Based Diagnosis of Celiac Disease by Quantitative Processing of Duodenal Endoscopy Images.	Molder A||Balaban DV||Molder CC||Jinga M||Robin A	Diagnostics (Basel)	Celiac disease (CD) is a lifelong chronic autoimmune systemic disease that primarily affects the small bowel of genetically susceptible individuals. The diagnostics of adult CD currently rely on specific serology and the histological assessment of duodenal mucosa on samples taken by upper digestive endoscopy. Because of several pitfalls associated with duodenal biopsy sampling and histopathology,…	eng	Journal Article	2023 Aug 28
37672508	Early prediction of growth patterns after pediatric kidney transplantation based on height-related single-nucleotide polymorphisms.	Feng Y||Feng Y||Hu M||Xu H||Wang Z||Xu S||Yan Y||Feng C||Li Z||Feng G||Shang W	Chin Med J (Engl)	BACKGROUND: Growth retardation is a common complication of chronic kidney disease in children, which can be partially relieved after renal transplantation. This study aimed to develop and validate a predictive model for growth patterns of children with end-stage renal disease (ESRD) after kidney transplantation using machine learning algorithms based on genomic and clinical variables. METHODS: A …	eng	Journal Article	2024 May 20
37665368	The unintended consequences of artificial intelligence in paediatric radiology.	Ciet P||Eade C||Ho ML||Laborie LB||Mahomed N||Naidoo J||Pace E||Segal B||Toso S||Tschauner S||Vamyanmane DK||Wagner MW||Shelmerdine SC	Pediatr Radiol	Over the past decade, there has been a dramatic rise in the interest relating to the application of artificial intelligence (AI) in radiology. Originally only 'narrow' AI tasks were possible; however, with increasing availability of data, teamed with ease of access to powerful computer processing capabilities, we are becoming more able to generate complex and nuanced prediction models and elabora…	eng	Journal Article||Research Support, Non-U.S. Gov't	2024 Apr
37648793	New predictive models and indices for screening MAFLD in school-aged overweight/obese children.	Xing Y||Zhang P||Li X||Jin S||Xu M||Jia J||Wang HJ||Li L||Wang H	Eur J Pediatr	Currently, most predictions of metabolic-associated fatty liver disease (MAFLD) in school-aged children utilize indicators that usually predict nonalcoholic fatty liver disease (NAFLD). The present study aimed to develop new predictive models and predictors for children with MAFLD, which could enhance the feasibility of MAFLD screening programs in the future. A total of 331 school-aged overweight…	eng	Journal Article	2023 Nov
37645423	The Gene Expression Classifier ALLCatchR Identifies B-cell Precursor ALL Subtypes and Underlying Developmental Trajectories Across Age.	Beder T||Hansen BT||Hartmann AM||Zimmermann J||Amelunxen E||Wolgast N||Walter W||Zaliova M||Antic Z||Chouvarine P||Bartsch L||Barz MJ||Bultmann M||Horns J||Bendig S||Kassens J||Kaleta C||Cario G||Schrappe M||Neumann M||Gokbuget N||Bergmann AK||Trka J||Haferlach C||Bruggemann M||Baldus CD||Bastian L	Hemasphere	Current classifications (World Health Organization-HAEM5/ICC) define up to 26 molecular B-cell precursor acute lymphoblastic leukemia (BCP-ALL) disease subtypes by genomic driver aberrations and corresponding gene expression signatures. Identification of driver aberrations by transcriptome sequencing (RNA-Seq) is well established, while systematic approaches for gene expression analysis are less …	eng	Journal Article	2023 Sep
37643930	Multiparametric MRI-Based Radiomics Signature with Machine Learning for Preoperative Prediction of Prognosis Stratification in Pediatric Medulloblastoma.	Luo Y||Zhuang Y||Zhang S||Wang J||Teng S||Zeng H	Acad Radiol	RATIONALE AND OBJECTIVES: Despite advances in risk-stratified treatment strategies for children with medulloblastoma (MB), the prognosis for MB with short-term recurrence is extremely poor, and there is still a lack of evaluation of short-term recurrence risk or short-term survival. This study aimed to construct and validate a radiomics model for predicting the outcome of MB based on preoperative…	eng	Journal Article||Research Support, Non-U.S. Gov't	2024 Apr
37639620	Self-supervised machine learning using adult inpatient data produces effective models for pediatric clinical prediction tasks.	Lemmon J||Guo LL||Steinberg E||Morse KE||Fleming SL||Aftandilian C||Pfohl SR||Posada JD||Shah N||Fries J||Sung L	J Am Med Inform Assoc	OBJECTIVE: Development of electronic health records (EHR)-based machine learning models for pediatric inpatients is challenged by limited training data. Self-supervised learning using adult data may be a promising approach to creating robust pediatric prediction models. The primary objective was to determine whether a self-supervised model trained in adult inpatients was noninferior to logistic r…	eng	Journal Article	2023 Nov 17
37631573	A Modified Aquila-Based Optimized XGBoost Framework for Detecting Probable Seizure Status in Neonates.	Mumenin KM||Biswas P||Khan MA||Alammary AS||Nahid AA	Sensors (Basel)	Electroencephalography (EEG) is increasingly being used in pediatric neurology and provides opportunities to diagnose various brain illnesses more accurately and precisely. It is thought to be one of the most effective tools for identifying newborn seizures, especially in Neonatal Intensive Care Units (NICUs). However, EEG interpretation is time-consuming and requires specialists with extensive t…	eng	Journal Article	2023 Aug 9
37627043	Deciphering Machine Learning Decisions to Distinguish between Posterior Fossa Tumor Types Using MRI Features: What Do the Data Tell Us?	Tanyel T||Nadarajan C||Duc NM||Keserci B	Cancers (Basel)	Machine learning (ML) models have become capable of making critical decisions on our behalf. Nevertheless, due to complexity of these models, interpreting their decisions can be challenging, and humans cannot always control them. This paper provides explanations of decisions made by ML models in diagnosing four types of posterior fossa tumors: medulloblastoma, ependymoma, pilocytic astrocytoma, a…	eng	Journal Article	2023 Aug 8
37600437	Identification of Pediatric Bacterial Gastroenteritis From Blood Counts and Interviews Based on Machine Learning.	Miyagi Y	Cureus	INTRODUCTION: Differentiating between bacterial and viral gastroenteritis is crucial in pediatric enteritis practice. Our objective was to use machine learning (ML) to identify acute gastroenteritis (AG) caused by bacteria based on blood cell counts and interview findings. METHODS: ML was performed using a decision tree classifier based on data from previously published papers. We included 164 ch…	eng	Journal Article	2023 Aug
37594786	Predicting obstruction risk using common ultrasonography parameters in paediatric hydronephrosis with machine learning.	Khondker A||Kwong JCC||Chancy M||D'Souza N||Kim K||Kim JK||Tse LN||Chua M||Yadav P||Erdman L||Weaver J||Lorenzo AJ||Rickard M	BJU Int	OBJECTIVE: To sensitively predict the risk of renal obstruction on diuretic renography using routine reported ultrasonography (US) findings, coupled with machine learning approaches, and determine safe criteria for deferral of diuretic renography. PATIENTS AND METHODS: Patients from two institutions with isolated hydronephrosis who underwent a diuretic renogram within 3 months following renal US …	eng	Journal Article	2024 Jan
37590040	Exploring the Effect of the Dynamics of Behavioral Phenotypes on Health Outcomes in an mHealth Intervention for Childhood Obesity: Longitudinal Observational Study.	Woo S||Jung S||Lim H||Kim Y||Park KH	J Med Internet Res	BACKGROUND: Advancements in mobile health technologies and machine learning approaches have expanded the framework of behavioral phenotypes in obesity treatment to explore the dynamics of temporal changes. OBJECTIVE: This study aimed to investigate the dynamics of behavioral changes during obesity intervention and identify behavioral phenotypes associated with weight change using a hybrid machine…	eng	Journal Article||Observational Study||Research Support, Non-U.S. Gov't	2023 Aug 17
37587211	Applying machine learning to consumer wearable data for the early detection of complications after pediatric appendectomy.	Ghomrawi HMK||O'Brien MK||Carter M||Macaluso R||Khazanchi R||Fanton M||DeBoer C||Linton SC||Zeineddin S||Pitt JB||Bouchard M||Figueroa A||Kwon S||Holl JL||Jayaraman A||Abdullah F	NPJ Digit Med	When children are discharged from the hospital after surgery, their caregivers often rely on subjective assessments (e.g., appetite, fatigue) to monitor postoperative recovery as objective assessment tools are scarce at home. Such imprecise and one-dimensional evaluations can result in unwarranted emergency department visits or delayed care. To address this gap in postoperative monitoring, we eva…	eng	Journal Article	2023 Aug 16
37580219	Machine learning to predict pediatric choledocholithiasis: A Western Pediatric Surgery Research Consortium retrospective study.	Floan Sachs G||Ourshalimian S||Jensen AR||Kelley-Quon LI||Padilla BE||Shew SB||Lofberg KM||Smith CA||Roach JP||Pandya SR||Russell KW||Ignacio RC Jr	Surgery	BACKGROUND: The purpose of this study was to accurately predict pediatric choledocholithiasis with clinical data using a computational machine learning algorithm. METHODS: A multicenter retrospective cohort study was performed on children <18 years of age who underwent cholecystectomy between 2016 to 2019 at 10 pediatric institutions. Demographic data, clinical findings, laboratory, and ultrasoun…	eng	Journal Article||Multicenter Study	2023 Oct
37578973	The shape of cancer relapse: Topological data analysis predicts recurrence in paediatric acute lymphoblastic leukaemia.	Chulian S||Stolz BJ||Martinez-Rubio A||Blazquez Goni C||Rodriguez Gutierrez JF||Caballero Velazquez T||Molinos Quintana A||Ramirez Orellana M||Castillo Robleda A||Fuster Soler JL||Minguela Puras A||Martinez Sanchez MV||Rosa M||Perez-Garcia VM||Byrne HM	PLoS Comput Biol	Although children and adolescents with acute lymphoblastic leukaemia (ALL) have high survival rates, approximately 15-20% of patients relapse. Risk of relapse is routinely estimated at diagnosis by biological factors, including flow cytometry data. This high-dimensional data is typically manually assessed by projecting it onto a subset of biomarkers. Cell density and "empty spaces" in 2D projecti…	eng	Journal Article||Research Support, Non-U.S. Gov't	2023 Aug
37566035	Intermediate Molecular Phenotypes to Identify Genetic Markers of Anthracycline-Induced Cardiotoxicity Risk.	Gomez-Vecino A||Corchado-Cobos R||Blanco-Gomez A||Garcia-Sancha N||Castillo-Lluva S||Martin-Garcia A||Mendiburu-Elicabe M||Prieto C||Ruiz-Pinto S||Pita G||Velasco-Ruiz A||Patino-Alonso C||Galindo-Villardon P||Vera-Pedrosa ML||Jalife J||Mao JH||Macias de Plasencia G||Castellanos-Martin A||Saez-Freire MDM||Fraile-Martin S||Rodrigues-Teixeira T||Garcia-Macias C||Galvis-Jimenez JM||Garcia-Sanchez A||…	Cells	Cardiotoxicity due to anthracyclines (CDA) affects cancer patients, but we cannot predict who may suffer from this complication. CDA is a complex trait with a polygenic component that is mainly unidentified. We propose that levels of intermediate molecular phenotypes (IMPs) in the myocardium associated with histopathological damage could explain CDA susceptibility, so variants of genes encoding t…	eng	Journal Article||Research Support, N.I.H., Extramural||Research Support, Non-U.S. Gov't||Research Support, U.S. Gov't, Non-P.H.S.	2023 Jul 27
37561683	A machine learning-based phenotype for long COVID in children: An EHR-based study from the RECOVER program.	Lorman V||Razzaghi H||Song X||Morse K||Utidjian L||Allen AJ||Rao S||Rogerson C||Bennett TD||Morizono H||Eckrich D||Jhaveri R||Huang Y||Ranade D||Pajor N||Lee GM||Forrest CB||Bailey LC	PLoS One	As clinical understanding of pediatric Post-Acute Sequelae of SARS CoV-2 (PASC) develops, and hence the clinical definition evolves, it is desirable to have a method to reliably identify patients who are likely to have post-acute sequelae of SARS CoV-2 (PASC) in health systems data. In this study, we developed and validated a machine learning algorithm to classify which patients have PASC (distin…	eng	Journal Article||Research Support, N.I.H., Extramural	2023
37559827	A SuperLearner-enforced approach for the estimation of treatment effect in pediatric trials.	Azzolina D||Comoretto R||Da Dalt L||Bressan S||Gregori D	Digit Health	BACKGROUND: Randomized Clinical Trials (RCT) represent the gold standard among scientific evidence. RCTs are tailored to control selection bias and the confounding effect of baseline characteristics on the effect of treatment. However, trial conduction and enrolment procedures could be challenging, especially for rare diseases and paediatric research. In these research frameworks, the treatment e…	eng	Journal Article	2023 Jan-Dec
37553387	Automated analysis of a large-scale paediatric dataset illustrates the interdependent relationship between epilepsy and sleep.	Skorucak J||Bolsterli BK||Storz S||Leach S||Schmitt B||Ramantani G||Huber R	Sci Rep	Slow waves are an electrophysiological characteristic of non-rapid eye movement sleep and a marker of the restorative function of sleep. In certain pathological conditions, such as different types of epilepsy, slow-wave sleep is affected by epileptiform discharges forming so-called "spike-waves". Previous evidence shows that the overnight change in slope of slow waves during sleep is impaired und…	eng	Journal Article||Research Support, Non-U.S. Gov't	2023 Aug 8
37548233	Decoding the Possible Molecular Mechanisms in Pediatric Wilms Tumor and Rhabdoid Tumor of the Kidney through Machine Learning Approaches.	Hosseiniyan Khatibi SM||Rahbar Saadat Y||Hejazian SM||Sharifi S||Ardalan M||Teshnehlab M||Zununi Vahed S||Pirmoradi S	Fetal Pediatr Pathol	Objective: Wilms tumor (WT) and Rhabdoid tumor (RT) are pediatric renal tumors and their differentiation is based on histopathological and molecular analysis. The present study aimed to introduce the panels of mRNAs and microRNAs involved in the pathogenesis of these cancers using deep learning algorithms. Methods: Filter, graph, and association rule mining algorithms were applied to the mRNAs/mi…	eng	Journal Article	2023 Dec
37546712	An investigation of long-term outcome of rabbit anti-thymocyte globulin and cyclosporine therapy for pediatric severe aplastic anemia.	Chang L||Yan M||Zhang J||Liu B||Zhang L||Guo Y||Sun J||Wan Y||Yi M||Lan Y||Cai Y||Ren Y||Zheng H||Zhang A||Li Z||Wang J||Li Y||Zhu X	Blood Sci	Children with severe aplastic anemia (SAA) face heterogeneous prognoses after immunosuppressive therapy (IST). There are few models that can predict the long-term outcomes of IST for these patients. The objective of this paper is to develop a more effective prediction model for SAA prognosis based on clinical electronic medical records from 203 children with newly diagnosed SAA. In the early stag…	eng	Journal Article	2023 Jul
37542959	Machine learning-based prediction of delirium 24 h after pediatric intensive care unit admission in critically ill children: A prospective cohort study.	Lei L||Zhang S||Yang L||Yang C||Liu Z||Xu H||Su S||Wan X||Xu M	Int J Nurs Stud	BACKGROUND: Accurately identifying patients at high risk of delirium is vital for timely preventive intervention measures. Approaches for identifying the risk of developing delirium among critically ill children are not well researched. OBJECTIVE: To develop and validate machine learning-based models for predicting delirium among critically ill children 24 h after pediatric intensive care unit (P…	eng	Journal Article	2023 Oct
37537590	Predicting delayed methotrexate elimination in pediatric acute lymphoblastic leukemia patients: an innovative web-based machine learning tool developed through a multicenter, retrospective analysis.	Jian C||Chen S||Wang Z||Zhou Y||Zhang Y||Li Z||Jian J||Wang T||Xiang T||Wang X||Jia Y||Wang H||Gong J	BMC Med Inform Decis Mak	BACKGROUND: High-dose methotrexate (HD-MTX) is a potent chemotherapeutic agent used to treat pediatric acute lymphoblastic leukemia (ALL). HD-MTX is known for cause delayed elimination and drug-related adverse events. Therefore, close monitoring of delayed MTX elimination in ALL patients is essential. OBJECTIVE: This study aimed to identify the risk factors associated with delayed MTX elimination…	eng	Journal Article||Multicenter Study||Research Support, Non-U.S. Gov't	2023 Aug 3
37530398	Machine Learning Diagnosis of Small-Bowel Crohn Disease Using T2-Weighted MRI Radiomic and Clinical Data.	Liu RX||Li H||Towbin AJ||Ata NA||Smith EA||Tkach JA||Denson LA||He L||Dillman JR	AJR Am J Roentgenol	BACKGROUND. Radiologists have variable diagnostic performance and considerable interreader variability when interpreting MR enterography (MRE) examinations for suspected Crohn disease (CD). OBJECTIVE. The purposes of this study were to develop a machine learning method for predicting ileal CD by use of radiomic features of ileal wall and mesenteric fat from noncontrast T2-weighted MRI and to comp…	eng	Journal Article	2024 Jan
37507558	Machine learning to identify attributes that predict patients who leave without being seen in a pediatric emergency department.	Sarty J||Fitzpatrick EA||Taghavi M||T VanBerkel P||Hurley KF	CJEM	PURPOSE: To characterize patients who left without being seen (LWBS) from a Canadian pediatric Emergency Department (ED) and create predictive models using machine learning to identify key attributes associated with LWBS. METHODS: We analyzed administrative ED data from April 1, 2017, to March 31, 2020, from IWK Health ED in Halifax, NS. Variables included: visit disposition; Canadian Triage Acui…	eng	Journal Article	2023 Aug
37496480	[Age assessment using CT of knee joint and neural network technologies].	Zolotenkov DD||Ogarev EV||Valetov DK||Nefedova SM||Zolotenkova GV||Pigolkin YI	Sud Med Ekspert	Age assessment of living persons plays an important role in clinical and sports medicine, as well as in law practice. Traditional methods have a number of problems: age restrictions, technical difficulties of visualization, low reproducibility and subjectivity of estimation. The proposed approach, which implies the use of multispiral computed tomography (MSCT) and database mining, will eliminate …	rus	English Abstract||Journal Article	2023
37494331	Detection of acute dengue virus infection, with and without concurrent malaria infection, in a cohort of febrile children in Kenya, 2014-2019, by clinicians or machine learning algorithms.	Vu DM||Krystosik AR||Ndenga BA||Mutuku FM||Ripp K||Liu E||Bosire CM||Heath C||Chebii P||Maina PW||Jembe Z||Malumbo SL||Amugongo JS||Ronga C||Okuta V||Mutai N||Makenzi NG||Litunda KA||Mukoko D||King CH||LaBeaud AD	PLOS Glob Public Health	Poor access to diagnostic testing in resource limited settings restricts surveillance for emerging infections, such as dengue virus (DENV), to clinician suspicion, based on history and exam observations alone. We investigated the ability of machine learning to detect DENV based solely on data available at the clinic visit. We extracted symptom and physical exam data from 6,208 pediatric febrile i…	eng	Journal Article	2023
37489154	Early detection of paediatric and adolescent obsessive-compulsive, separation anxiety and attention deficit hyperactivity disorder using machine learning algorithms.	Haque UM||Kabir E||Khanam R	Health Inf Sci Syst	PURPOSE: Mental health issues of young minds are at the threshold of all development and possibilities. Obsessive-compulsive disorder (OCD), separation anxiety disorder (SAD), and attention deficit hyperactivity disorder (ADHD) are three of the most common mental illness affecting children and adolescents. Several studies have been conducted on approaches for recognising OCD, SAD and ADHD, but th…	eng	Journal Article	2023 Dec
37481870	Automated body composition estimation from device-agnostic 3D optical scans in pediatric populations.	Tian IY||Wong MC||Nguyen WM||Kennedy S||McCarthy C||Kelly NN||Liu YE||Garber AK||Heymsfield SB||Curless B||Shepherd JA	Clin Nutr	BACKGROUND: Excess adiposity in children is strongly correlated with obesity-related metabolic disease in adulthood, including diabetes, cardiovascular disease, and 13 types of cancer. Despite the many long-term health risks of childhood obesity, body mass index (BMI) Z-score is typically the only adiposity marker used in pediatric studies and clinical applications. The effects of regional adipos…	eng	Journal Article||Research Support, N.I.H., Extramural	2023 Sep
37478027	Prediction of Return of Spontaneous Circulation in a Pediatric Swine Model of Cardiac Arrest Using Low-Resolution Multimodal Physiological Waveforms.	Silva LEV||Shi L||Gaudio HA||Padmanabhan V||Morgan RW||Slovis JM||Forti RM||Morton S||Lin Y||Laurent GH||Breimann J||Yun BH||Ranieri NR||Bowe M||Baker WB||Kilbaugh TJ||Ko TS||Tsui FR	IEEE J Biomed Health Inform	Monitoring physiological waveforms, specifically hemodynamic variables (e.g., blood pressure waveforms) and end-tidal CO(2) (EtCO(2)), during pediatric cardiopulmonary resuscitation (CPR) has been demonstrated to improve survival rates and outcomes when compared to standard depth-guided CPR. However, waveform guidance has largely been based on thresholds for single parameters and therefore does n…	eng	Journal Article||Research Support, N.I.H., Extramural||Research Support, Non-U.S. Gov't	2023 Oct
37469680	Identification of miRNAs in extracellular vesicles as potential diagnostic markers for pediatric epilepsy and drug-resistant epilepsy via bioinformatics analysis.	Ruan Y||Deng X||Liu J||Xiao X||Yang Z	Front Pediatr	BACKGROUND: Pediatric epilepsy (PE) is a common neurological disease. However, many challenges regarding the clinical diagnosis and treatment of PE and drug-resistant epilepsy (DRE) remain unsettled. Our study aimed to identify potential miRNA biomarkers in children with epilepsy and drug-resistant epilepsy by scrutinizing differential miRNA expression profiles. METHODS: In this study, miRNA expr…	eng	Journal Article	2023
37459944	A state-of-the-art analysis of pharmacological delivery and artificial intelligence techniques for inner ear disease treatment.	Li W||Zheng N||Zhou Q||Alqahtani MS||Elkamchouchi DH||Zhao H||Lin S	Environ Res	Over the last several decades, both the academic and therapeutic fields have seen significant progress in the delivery of drugs to the inner ear due to recent delivery methods established for the systemic administration of drugs in inner ear treatment. Novel technologies such as nanoparticles and hydrogels are being investigated, in addition to the traditional treatment methods. Intracochlear dev…	eng	Journal Article||Research Support, Non-U.S. Gov't	2023 Nov 1
37456559	Interoperable and explainable machine learning models to predict morbidity and mortality in acute neurological injury in the pediatric intensive care unit: secondary analysis of the TOPICC study.	Munjal NK||Clark RSB||Simon DW||Kochanek PM||Horvat CM	Front Pediatr	BACKGROUND: Acute neurological injury is a leading cause of permanent disability and death in the pediatric intensive care unit (PICU). No predictive model has been validated for critically ill children with acute neurological injury. OBJECTIVES: We hypothesized that PICU patients with concern for acute neurological injury are at higher risk for morbidity and mortality, and advanced analytics wou…	eng	Journal Article	2023
37436799	Pediatric Injury Surveillance From Uncoded Emergency Department Admission Records in Italy: Machine Learning-Based Text-Mining Approach.	Azzolina D||Bressan S||Lorenzoni G||Baldan GA||Bartolotta P||Scognamiglio F||Francavilla A||Lanera C||Da Dalt L||Gregori D	JMIR Public Health Surveill	BACKGROUND: Unintentional injury is the leading cause of death in young children. Emergency department (ED) diagnoses are a useful source of information for injury epidemiological surveillance purposes. However, ED data collection systems often use free-text fields to report patient diagnoses. Machine learning techniques (MLTs) are powerful tools for automatic text classification. The MLT system …	eng	Journal Article	2023 Jul 12
37420249	Mutation-Attention (MuAt): deep representation learning of somatic mutations for tumour typing and subtyping.	Sanjaya P||Maljanen K||Katainen R||Waszak SM||Aaltonen LA||Stegle O||Korbel JO||Pitkanen E	Genome Med	BACKGROUND: Cancer genome sequencing enables accurate classification of tumours and tumour subtypes. However, prediction performance is still limited using exome-only sequencing and for tumour types with low somatic mutation burden such as many paediatric tumours. Moreover, the ability to leverage deep representation learning in discovery of tumour entities remains unknown. METHODS: We introduce …	eng	Journal Article||Research Support, Non-U.S. Gov't	2023 Jul 7
37399309	Understanding the circumstances of paediatric fall injuries: a machine learning analysis of NEISS narratives.	Omaki E||Shields W||Rouhizadeh M||Delgado-Barroso P||Stefanos R||Gielen A	Inj Prev	OBJECTIVES: Falls are the leading cause of non-fatal injury among young children. The aim of this study was to identify and quantify the circumstances contributing to medically attended paediatric fall injuries among 0-4 years old. METHODS: Cross-sectional data for falls among kids under 5 years recorded between 2012 and 2016 in the National Electronic Injury Surveillance System was obtained. A s…	eng	Journal Article||Research Support, N.I.H., Extramural||Research Support, Non-U.S. Gov't	2023 Oct
37393891	Developing Predictive Models to Anticipate Shunt Complications in 33,248 Pediatric Patients with Shunted Hydrocephalus Utilizing Machine Learning.	Shahrestani S||Shlobin N||Gendreau JL||Brown NJ||Himstead A||Patel NA||Pierzchajlo N||Chakravarti S||Lee DJ||Chiarelli PA||Bullis CL||Chu J	Pediatr Neurosurg	INTRODUCTION: Hydrocephalus is a common pediatric neurosurgical pathology, typically treated with a ventricular shunt, yet approximately 30% of patients experience shunt failure within the first year after surgery. As a result, the objective of the present study was to validate a predictive model of pediatric shunt complications with data retrieved from the Healthcare Cost and Utilization Project…	eng	Journal Article	2023
37388188	A Deep Learning Model for the Diagnosis and Discrimination of Gram-Positive and Gram-Negative Bacterial Pneumonia for Children Using Chest Radiography Images and Clinical Information.	Wen R||Xu P||Cai Y||Wang F||Li M||Zeng X||Liu C	Infect Drug Resist	PURPOSE: This study aimed to develop a deep learning model based on chest radiography (CXR) images and clinical data to accurately classify gram-positive and gram-negative bacterial pneumonia in children to guide the use of antibiotics. METHODS: We retrospectively collected CXR images along with clinical information for gram-positive (n=447) and gram-negative (n=395) bacterial pneumonia in childr…	eng	Journal Article	2023
37382710	Nationwide epidemiology and clinical practice patterns of pediatric urinary tract infections: application of multivariate time-series clustering.	Okubo Y||Uda K||Miyairi I||Michihata N||Kumazawa R||Matsui H||Fushimi K||Yasunaga H	Pediatr Nephrol	BACKGROUND: The nationwide epidemiology and clinical practice patterns for younger children hospitalized with urinary tract infections (UTIs) were unclear. METHODS: We conducted a retrospective observational study consisting of 32,653 children aged < 36 months who were hospitalized with UTIs from 856 medical facilities during fiscal years 2011-2018 using a nationally representative inpatient data…	eng	Journal Article||Observational Study||Research Support, Non-U.S. Gov't	2023 Dec
37366326	External causes of emergency department presentations: A missing piece to understanding unintentional childhood injury in Australia.	Catchpoole J||Niven C||Moller H||Harrison JE||Ivers R||Craig S||Vallmuur K	Emerg Med Australas	OBJECTIVE: To identify external causes of unintentional childhood injury presenting to Australian EDs. METHODS: Six major paediatric hospitals in four Australian states supplied de-identified ED data for 2011-2017 on age, sex, attendance time/date, presenting problem, injury diagnosis, triage category and mode of separation. Three hospitals supplied data on external cause and intent of injury. A …	eng	Journal Article	2023 Dec
37359445	Joint use of population pharmacokinetics and machine learning for optimizing antiepileptic treatment in pediatric population.	Damnjanovic I||Tsyplakova N||Stefanovic N||Tosic T||Catic-Dordevic A||Karalis V	Ther Adv Drug Saf	PURPOSE: Unpredictable drug efficacy and safety of combined antiepileptic therapy is a major challenge during pharmacotherapy decisions in everyday clinical practice. The aim of this study was to describe the pharmacokinetics of valproic acid (VA), lamotrigine (LTG), and levetiracetam (LEV) in a pediatric population using nonlinear mixed-effect modeling, while machine learning (ML) algorithms wer…	eng	Journal Article	2023
37354231	Machine learning to predict poor school performance in paediatric survivors of intensive care: a population-based cohort study.	Gilholm P||Gibbons K||Bruningk S||Klatt J||Vaithianathan R||Long D||Millar J||Tomaszewski W||Schlapbach LJ	Intensive Care Med	PURPOSE: Whilst survival in paediatric critical care has improved, clinicians lack tools capable of predicting long-term outcomes. We developed a machine learning model to predict poor school outcomes in children surviving intensive care unit (ICU). METHODS: Population-based study of children < 16 years requiring ICU admission in Queensland, Australia, between 1997 and 2019. Failure to meet the N…	eng	Journal Article	2023 Jul
37354030	Telemedicine beyond the pandemic: challenges in the pediatric immunology clinic.	Pandya A||Parashar S||Waller M||Portnoy J	Expert Rev Clin Immunol	INTRODUCTION: Telemedicine and electronic medical records (EMRs) have revolutionized healthcare in recent years, offering numerous benefits that improve the delivery of care and the overall patient outcomes. AREAS COVERED: Telemedicine allows providers to diagnose and treat patients remotely, often eliminating the need for face-to-face visits. Its benefits include improved access to care, conveni…	eng	Journal Article	2023 Jul-Dec
37351936	Detecting Clinically Relevant Emotional Distress and Functional Impairment in Children and Adolescents: Protocol for an Automated Speech Analysis Algorithm Development Study.	Alemu Y||Chen H||Duan C||Caulley D||Arriaga RI||Sezgin E	JMIR Res Protoc	BACKGROUND: Even before the onset of the COVID-19 pandemic, children and adolescents were experiencing a mental health crisis, partly due to a lack of quality mental health services. The rate of suicide for Black youth has increased by 80%. By 2025, the health care system will be short of 225,000 therapists, further exacerbating the current crisis. Therefore, it is of utmost importance for provid…	eng	Journal Article	2023 Jun 23
37346816	Using self-supervised feature learning to improve the use of pulse oximeter signals to predict paediatric hospitalization.	Mwaniki P||Kamanu T||Akech S||Dunsmuir D||Ansermino JM||Eijkemans MJC	Wellcome Open Res	Background: The success of many machine learning applications depends on knowledge about the relationship between the input data and the task of interest (output), hindering the application of machine learning to novel tasks. End-to-end deep learning, which does not require intermediate feature engineering, has been recommended to overcome this challenge but end-to-end deep learning models requir…	eng	Journal Article	2021
37338974	Prediction of Outcomes After Heart Transplantation in Pediatric Patients Using National Registry Data: Evaluation of Machine Learning Approaches.	Killian MO||Tian S||Xing A||Hughes D||Gupta D||Wang X||He Z	JMIR Cardio	BACKGROUND: The prediction of posttransplant health outcomes for pediatric heart transplantation is critical for risk stratification and high-quality posttransplant care. OBJECTIVE: The purpose of this study was to examine the use of machine learning (ML) models to predict rejection and mortality for pediatric heart transplant recipients. METHODS: Various ML models were used to predict rejection …	eng	Journal Article	2023 Jun 20
37329981	Predictors of Human Milk Feeding and Direct Breastfeeding for Infants with Single Ventricle Congenital Heart Disease: Machine Learning Analysis of the National Pediatric Cardiology Quality Improvement Collaborative Registry.	Elgersma KM||Wolfson J||Fulkerson JA||Georgieff MK||Looman WS||Spatz DL||Shah KM||Uzark K||McKechnie AC	J Pediatr	OBJECTIVE: To identify factors that support or limit human milk (HM) feeding and direct breastfeeding (BF) for infants with single ventricle congenital heart disease at neonatal stage 1 palliation (S1P) discharge and at stage 2 palliation (S2P) ( approximately 4-6 months old). STUDY DESIGN: Analysis of the National Pediatric Cardiology Quality Improvement Collaborative (NPC-QIC) registry (2016-20…	eng	Journal Article||Research Support, N.I.H., Extramural	2023 Oct
37328771	Diagnosis of Epstein-Barr and cytomegalovirus infections using decision trees: an effective way to avoid antibiotic overuse in paediatric tonsillopharyngitis.	Takacs AT||Bukva M||Bereczki C||Burian K||Terhes G	BMC Pediatr	BACKGROUND: The incidence of tonsillopharyngitis is especially prevalent in children. Despite the fact that viruses cause the majority of infections, antibiotics are frequently used as a treatment, contrary to international guidelines. This is not only an inappropriate method of treatment for viral infections, but it also significantly contributes to the emergence of antibiotic-resistant strains.…	eng	Journal Article	2023 Jun 17
37327979	Survival analysis for pediatric heart transplant patients using a novel machine learning algorithm: A UNOS analysis.	Ashfaq A||Gray GM||Carapelluci J||Amankwah EK||Rehman M||Puchalski M||Smith A||Quintessenza JA||Laks J||Ahumada LM||Asante-Korang A	J Heart Lung Transplant	BACKGROUND: Impact of pretransplantation risk factors on mortality in the first year after heart transplantation remains largely unknown. Using machine learning algorithms, we selected clinically relevant identifiers that could predict 1-year mortality after pediatric heart transplantation. METHODS: Data were obtained from the United Network for Organ Sharing Database for years 2010-2020 for pati…	eng	Journal Article	2023 Oct
37320964	Cytokine network imbalance in children with B-cell acute lymphoblastic leukemia at diagnosis.	Dai Q||Zhang G||Wang Y||Ye L||Shi R||Peng L||Guo S||He J||Yang H||Zhang Y||Jiang Y	Cytokine	Immune imbalance has been proved to be involved in the pathogenesis of hematologic neoplasm. However, little research has been reported altered cytokine network in childhood B-cell acute lymphoblastic leukemia (B-ALL) at diagnosis. Our study aimed to evaluate the cytokine network in peripheral blood of newly diagnosed pediatric patients with B-ALL. Serum levels of interleukin (IL)-2, IL-4, IL-6, …	eng	Journal Article||Research Support, Non-U.S. Gov't	2023 Sep
37318283	Predicting emergency department visits among children with asthma in two academic medical systems.	Gorham TJ||Tumin D||Groner J||Allen E||Retzke J||Hersey S||Liu SB||Macias C||Alachraf K||Smith AW||Blount T||Wall B||Crickmore K||Wooten WI||Jamison SD||Rust S	J Asthma	Objective: To develop and validate a predictive algorithm that identifies pediatric patients at risk of asthma-related emergencies, and to test whether algorithm performance can be improved in an external site via local retraining.Methods: In a retrospective cohort at the first site, data from 26 008 patients with asthma aged 2-18 years (2012-2017) were used to develop a lasso-regularized logisti…	eng	Journal Article	2023 Dec
37312953	A machine learning approach on chest X-rays for pediatric pneumonia detection.	Barakat N||Awad M||Abu-Nabah BA	Digit Health	BACKGROUND: According to the World Health Organization (WHO), pneumonia is the leading infectious cause of death in children below 5 years old. Hence, the early detection of pediatric pneumonia is crucial to reduce its morbidity and mortality rates. Even though chest radiography is the most commonly employed modality for pneumonia detection, recent studies highlight the existence of poor interobs…	eng	Journal Article	2023 Jan-Dec
37311708	Narrowing the gap: expected versus deployment performance.	Zhou AX||Aczon MD||Laksana E||Ledbetter DR||Wetzel RC	J Am Med Inform Assoc	OBJECTIVES: Successful model development requires both an accurate a priori understanding of future performance and high performance on deployment. Optimistic estimations of model performance that are unrealized in real-world clinical settings can contribute to nonuse of predictive models. This study used 2 tasks, predicting ICU mortality and Bi-Level Positive Airway Pressure failure, to quantify…	eng	Journal Article||Research Support, Non-U.S. Gov't	2023 Aug 18
37305716	Screening of key genes in childhood asthma based on bioinformatics analysis.	Xia Y||Ling C||Zhan S	Transl Pediatr	BACKGROUND: The key genes of pediatric asthma have not yet been identified and there is a lack of serological diagnostic markers. This may be related to the lack of comprehensive exploration of g The study sought to screen the key genes of childhood asthma using a machine-learning algorithm based on transcriptome sequencing results and explore potential diagnostic markers. METHODS: The transcript…	eng	Journal Article	2023 May 30
37303479	Artificial intelligence for improving Nitrogen Dioxide forecasting of Abu Dhabi environment agency ground-based stations.	AlShehhi A||Welsch R	J Big Data	Nitrogen Dioxide (NO2) is a common air pollutant associated with several adverse health problems such as pediatric asthma, cardiovascular mortality,and respiratory mortality. Due to the urgent society's need to reduce pollutant concentration, several scientific efforts have been allocated to understand pollutant patterns and predict pollutants' future concentrations using machine learning and dee…	eng	Journal Article	2023
37300529	Predicting favorable response to intravenous morphine in pediatric critically ill cardiac patients.	Sperotto F||Emani S||Zhu L||Delgado M||Santillana M||Kheir JN	Pharmacotherapy	INTRODUCTION: Analgesia and sedation are integral to the care of critically ill children. However, the choice and dose of the analgesic or sedative drug is often empiric, and models predicting favorable responses are lacking. We aimed to compute models to predict a patient's response to intravenous morphine. METHODS: We retrospectively analyzed data from consecutive patients admitted to the Cardi…	eng	Journal Article||Research Support, Non-U.S. Gov't	2023 Jul
37295829	Early biomarkers of neurodevelopmental disorders in preterm infants: protocol for a longitudinal cohort study.	Zhao Y||Liu Y||Gao X||Wang D||Wang N||Xie R||Tong X||He Y||Yang L	BMJ Open	INTRODUCTION: Preterm (PT) infants are at high likelihood for poor neurodevelopmental outcomes, including autism spectrum disorder (ASD), attention-deficit hyperactivity disorder (ADHD) and other neurodevelopmental disorders (NDDs), which could considerably impair the individuals' functions throughout their whole life. The current cohort study aims to investigate adverse outcomes, especially NDDs…	eng	Journal Article||Research Support, Non-U.S. Gov't	2023 Jun 9
37286464	Automated Society of Fetal Urology (SFU) grading of hydronephrosis on ultrasound imaging using a convolutional neural network.	Ostrowski DA||Logan JR||Antony M||Broms R||Weiss DA||Van Batavia J||Long CJ||Smith AL||Zderic SA||Edwins RC||Pominville RJ||Hannick JH||Woo LL||Fan Y||Tasian GE||Weaver JK	J Pediatr Urol	INTRODUCTION: Grading of hydronephrosis severity on postnatal renal ultrasound guides management decisions in antenatal hydronephrosis (ANH). Multiple systems exist to help standardize hydronephrosis grading, yet poor inter-observer reliability persists. Machine learning methods may provide tools to improve the efficiency and accuracy of hydronephrosis grading. OBJECTIVE: To develop an automated …	eng	Journal Article||Research Support, Non-U.S. Gov't	2023 Oct
37279735	Model-driven survival prediction after congenital heart surgery.	Zurn C||Hubner D||Ziesenitz VC||Hohn R||Schuler L||Schlange T||Gorenflo M||Kari FA||Kroll J||Loukanov T||Klemm R||Stiller B	Interdiscip Cardiovasc Thorac Surg	OBJECTIVES: The objective of the study was to improve postoperative risk assessment in congenital heart surgery by developing a machine-learning model based on readily available peri- and postoperative parameters. METHODS: Our bicentric retrospective data analysis from January 2014 to December 2019 of established risk parameters for dismal outcome was used to train and test a model to predict pos…	eng	Journal Article	2023 Sep 2
37261722	Taking ACTION: A Prognostic Tool for Pediatric Ventricular Assist Device Mortality.	Boucek K||Alzubi A||Zafar F||O'Connor MJ||Mehegan M||Mokshagundam D||Davies RR||Adachi I||Lorts A||Rosenthal DN	ASAIO J	We sought to develop a contemporary risk assessment tool for use in pediatric ventricular assist device (VAD) candidates to estimate risk for mortality on the device using readily available preimplantation clinical data. Training and testing datasets were created from Advanced Cardiac Therapies Improving Outcomes Network (ACTION) registry data on patients supported with a VAD from 2012 to 2021. P…	eng	Journal Article	2023 Jun 1
37253355	Infection diagnosis in hydrocephalus CT images: a domain enriched attention learning approach.	Yu M||Peterson MR||Cherukuri V||Hehnly C||Mbabazi-Kabachelor E||Mulondo R||Nsubuga Kaaya B||Broach JR||Schiff SJ||Monga V	J Neural Eng	Objective. Hydrocephalus is the leading indication for pediatric neurosurgical care worldwide. Identification of postinfectious hydrocephalus (PIH) verses non-postinfectious hydrocephalus, as well as the pathogen involved in PIH is crucial for developing an appropriate treatment plan. Accurate identification requires clinical diagnosis by neuroscientists and microbiological analysis, which are ti…	eng	Journal Article||Research Support, N.I.H., Extramural	2023 Jun 16
37252131	Contributions to auditory system conduction velocity: insights with multi-modal neuroimaging and machine learning in children with ASD and XYY syndrome.	Berman JI||Bloy L||Blaskey L||Jackel CR||Miller JS||Ross J||Edgar JC||Roberts TPL	Front Psychiatry	INTRODUCTION: The M50 electrophysiological auditory evoked response time can be measured at the superior temporal gyrus with magnetoencephalography (MEG) and its latency is related to the conduction velocity of auditory input passing from ear to auditory cortex. In children with autism spectrum disorder (ASD) and certain genetic disorders such as XYY syndrome, the auditory M50 latency has been ob…	eng	Journal Article	2023
37246060	Clinical characteristics of hospitalized children with community-acquired pneumonia and respiratory infections: Using machine learning approaches to support pathogen prediction at admission.	Chang TH||Liu YC||Lin SR||Chiu PH||Chou CC||Chang LY||Lai FP	J Microbiol Immunol Infect	BACKGROUND: Acute respiratory infections (ARIs) are common in children. We developed machine learning models to predict pediatric ARI pathogens at admission. METHODS: We included hospitalized children with respiratory infections between 2010 and 2018. Clinical features were collected within 24 h of admission to construct models. The outcome of interest was the prediction of 6 common respiratory p…	eng	Journal Article	2023 Aug
37238309	Clinical Hematochemical Parameters in Differential Diagnosis between Pediatric SARS-CoV-2 and Influenza Virus Infection: An Automated Machine Learning Approach.	Dobrijevic D||Antic J||Rakic G||Katanic J||Andrijevic L||Pastor K	Children (Basel)	BACKGROUND: The influenza virus and the novel beta coronavirus (SARS-CoV-2) have similar transmission characteristics, and it is very difficult to distinguish them clinically. With the development of information technologies, novel opportunities have arisen for the application of intelligent software systems in disease diagnosis and patient triage. METHODS: A cross-sectional study was conducted o…	eng	Journal Article	2023 Apr 22
37233777	Symptoms for early diagnosis of chronic kidney disease in children - a machine learning-based score.	Koch Nogueira PC||Venson AH||de Carvalho MFC||Konstantyner T||Sesso R	Eur J Pediatr	The objective of this study was to reveal the signs and symptoms for the classification of pediatric patients at risk of CKD using decision trees and extreme gradient boost models for predicting outcomes. A case-control study was carried out involving children with 376 chronic kidney disease (cases) and a control group of healthy children (n = 376). A family member responsible for the children an…	eng	Journal Article	2023 Aug
37231030	Stratification of responses to tDCS intervention in a healthy pediatric population based on resting-state EEG profiles.	Dagnino PC||Braboszcz C||Kroupi E||Splittgerber M||Brauer H||Dempfle A||Breitling-Ziegler C||Prehn-Kristensen A||Krauel K||Siniatchkin M||Moliadze V||Soria-Frisch A	Sci Rep	Transcranial Direct Current Stimulation (tDCS) is a non-invasive neuromodulation technique with a wide variety of clinical and research applications. As increasingly acknowledged, its effectiveness is subject dependent, which may lead to time consuming and cost ineffective treatment development phases. We propose the combination of electroencephalography (EEG) and unsupervised learning for the st…	eng	Journal Article||Randomized Controlled Trial||Research Support, Non-U.S. Gov't	2023 May 25
37224506	An "All-Data-on-Hand" Deep Learning Model to Predict Hospitalization for Diabetic Ketoacidosis in Youth With Type 1 Diabetes: Development and Validation Study.	Williams DD||Ferro D||Mullaney C||Skrabonja L||Barnes MS||Patton SR||Lockee B||Tallon EM||Vandervelden CA||Schweisberger C||Mehta S||McDonough R||Lind M||D'Avolio L||Clements MA	JMIR Diabetes	BACKGROUND: Although prior research has identified multiple risk factors for diabetic ketoacidosis (DKA), clinicians continue to lack clinic-ready models to predict dangerous and costly episodes of DKA. We asked whether we could apply deep learning, specifically the use of a long short-term memory (LSTM) model, to accurately predict the 180-day risk of DKA-related hospitalization for youth with t…	eng	Journal Article	2023 Jul 18
37220474	Federated data health networks hold potential for accelerating emergency research.	Mahajan P||Macias C||Barda A||Fung CM	J Am Coll Emerg Physicians Open	Multi-center research networks often supported by centralized data centers are integral in generating high-quality evidence needed to address the gaps in emergency care. However, there are substantial costs to maintain high-functioning data centers. A novel distributed or federated data health networks (FDHN) approach has been used recently to overcome the shortcomings of centralized data approac…	eng	Journal Article	2023 Jun
37218934	Can Machine Learning Be Better than Biased Readers?	Hibi A||Zhu R||Tyrrell PN	Tomography	Background: Training machine learning (ML) models in medical imaging requires large amounts of labeled data. To minimize labeling workload, it is common to divide training data among multiple readers for separate annotation without consensus and then combine the labeled data for training a ML model. This can lead to a biased training dataset and poor ML algorithm prediction performance. The purpo…	eng	Journal Article||Research Support, Non-U.S. Gov't	2023 Apr 28
37211981	A machine-learning approach for decision support and risk stratification of pediatric perioperative patients based on the APRICOT dataset.	Gray GM||Ahumada LM||Rehman MA||Varughese A||Fernandez AM||Fackler J||Yates HM||Habre W||Disma N||Lonsdale H	Paediatr Anaesth	BACKGROUND: Pediatric anesthesia has evolved to a high level of patient safety, yet a small chance remains for serious perioperative complications, even in those traditionally considered at low risk. In practice, prediction of at-risk patients currently relies on the American Society of Anesthesiologists Physical Status (ASA-PS) score, despite reported inconsistencies with this method. AIMS: The …	eng	Journal Article||Observational Study	2023 Sep
37208393	Unsupervised machine learning effectively clusters pediatric spastic cerebral palsy patients for determination of optimal responders to selective dorsal rhizotomy.	Hou X||Yan Y||Zhan Q||Wang J||Xiao B||Jiang W	Sci Rep	Selective dorsal rhizotomy (SDR) can reduce the spasticity in patients with spastic cerebral palsy (SCP) and thus improve the motor function in these patients, but different levels of improvement in motor function were observed among patients after SDR. The aim of the present study was to subgroup patients and to predict the possible outcome of SDR based on the pre-operational parameters. A hundr…	eng	Journal Article||Research Support, Non-U.S. Gov't	2023 May 19
37205778	Supervised Machine Learning Classifies Inflammatory Bowel Disease Patients by Subtype Using Whole Exome Sequencing Data.	Stafford IS||Ashton JJ||Mossotto E||Cheng G||Mark Beattie R||Ennis S	J Crohns Colitis	BACKGROUND: Inflammatory bowel disease [IBD] is a chronic inflammatory disorder with two main subtypes: Crohn's disease [CD] and ulcerative colitis [UC]. Prompt subtype diagnosis enables the correct treatment to be administered. Using genomic data, we aimed to assess machine learning [ML] to classify patients according to IBD subtype. METHODS: Whole exome sequencing [WES] from paediatric/adult IB…	eng	Journal Article	2023 Nov 8
37203739	Secur-e-Health Project: Towards Federated Learning for Smart Pediatric Care.	Rb-Silva R||Ribeiro X||Almeida F||Ameijeiras-Rodriguez C||Souza J||Conceicao L||Taveira-Gomes T||Marreiros G||Freitas A	Stud Health Technol Inform	The application of machine learning (ML) algorithms to electronic health records (EHR) data allows the achievement of data-driven insights on various clinical problems and the development of clinical decision support (CDS) systems to improve patient care. However, data governance and privacy barriers hinder the use of data from multiple sources, especially in the medical field due to the sensitiv…	eng	Journal Article	2023 May 18
37195688	The Development of a Chatbot Technology to Disseminate Post-COVID-19 Information: Descriptive Implementation Study.	Nehme M||Schneider F||Perrin A||Sum Yu W||Schmitt S||Violot G||Ducrot A||Tissandier F||Posfay-Barbe K||Guessous I	J Med Internet Res	BACKGROUND: Post-COVID-19, or long COVID, has now affected millions of individuals, resulting in fatigue, neurocognitive symptoms, and an impact on daily life. The uncertainty of knowledge around this condition, including its overall prevalence, pathophysiology, and management, along with the growing numbers of affected individuals, has created an essential need for information and disease manage…	eng	Journal Article||Research Support, Non-U.S. Gov't	2023 Jun 5
37194472	Increased diagnostic yield from negative whole genome-slice panels using automated reanalysis.	Berger SI||Pitsava G||Cohen AJ||Delot EC||LoTempio J||Andrew EH||Martin GM||Marmolejos S||Albert J||Meltzer B||Fraser J||Regier DS||Kahn-Kirby AH||Smith E||Knoblach S||Ko A||Fusaro VA||Vilain E	Clin Genet	We evaluated the diagnostic yield using genome-slice panel reanalysis in the clinical setting using an automated phenotype/gene ranking system. We analyzed whole genome sequencing (WGS) data produced from clinically ordered panels built as bioinformatic slices for 16 clinically diverse, undiagnosed cases referred to the Pediatric Mendelian Genomics Research Center, an NHGRI-funded GREGoR Consorti…	eng	Journal Article||Research Support, N.I.H., Extramural	2023 Sep
37191988	Continuous Data-Driven Monitoring in Critical Congenital Heart Disease: Clinical Deterioration Model Development.	Zoodsma RS||Bosch R||Alderliesten T||Bollen CW||Kappen TH||Koomen E||Siebes A||Nijman J	JMIR Cardio	BACKGROUND: Critical congenital heart disease (cCHD)-requiring cardiac intervention in the first year of life for survival-occurs globally in 2-3 of every 1000 live births. In the critical perioperative period, intensive multimodal monitoring at a pediatric intensive care unit (PICU) is warranted, as their organs-especially the brain-may be severely injured due to hemodynamic and respiratory even…	eng	Journal Article	2023 May 16
37189592	Aortic Dilatation in Pediatric Patients with Bicuspid Aortic Valve: How the Choice of Nomograms May Change Prevalence.	Spaziani G||Bonanni F||Girolami F||Bennati E||Calabri GB||Di Filippo C||Porcedda G||Passantino S||Nistri S||Olivotto I||Favilli S	Diagnostics (Basel)	BACKGROUND: Aortic dilation (AoD) is commonly reported in patients with bicuspid aortic valve (BAV) and has been related to flow abnormalities and genetic predisposition. AoD-related complications are reported to be extremely rare in children. Conversely, an overestimate of AoD related to body size may lead to excess diagnoses and negatively impact quality of life and an active lifestyle. In the …	eng	Journal Article	2023 Apr 20
37179470	Machine Learning in Pediatrics: Evaluating Challenges, Opportunities, and Explainability.	Balla Y||Tirunagari S||Windridge D	Indian Pediatr	BACKGROUND: The emergence of Artificial Intelligence (AI) tools such as ChatGPT and Bard is disrupting a broad swathe of fields, including medicine. In pediatric medicine, AI is also increasingly being used across multiple subspecialties. However, the practical application of AI still faces a number of key challenges. Consequently, there is a requirement for a concise overview of the roles of AI …	eng	Journal Article	2023 May 14
37174942	Machine Learning Approach for Prediction of the Test Results of Gonadotropin-Releasing Hormone Stimulation: Model Building and Implementation.	Chen YS||Liu CF||Sung MI||Lin SJ||Tsai WH	Diagnostics (Basel)	Precocious puberty in girls is defined as the onset of pubertal changes before 8 years of age, and gonadotropin-releasing hormone (GnRH) agonist treatment is available for central precocious puberty (CPP). The gold standard for diagnosing CPP is the GnRH stimulation test. However, the GnRH stimulation test is time-consuming, costly, and requires repeated blood sampling. We aimed to develop an art…	eng	Journal Article	2023 Apr 26
37170486	Brain functional connectivity-based prediction of vagus nerve stimulation efficacy in pediatric pharmacoresistant epilepsy.	Chen H||Wang Y||Ji T||Jiang Y||Zhou XH	CNS Neurosci Ther	OBJECTIVE: Although vagus nerve stimulation (VNS) is a common and widely used therapy for pharmacoresistant epilepsy, the reported efficacy of VNS in pediatric patients varies, so it is unclear which children will respond to VNS therapy. This study aimed to identify functional brain network features associated with VNS action to distinguish VNS responders from nonresponders using scalp electroenc…	eng	Journal Article||Research Support, Non-U.S. Gov't	2023 Nov
37168808	Subtyping intractable functional constipation in children using clinical and laboratory data in a classification model.	Huang YH||Xie C||Chou CY||Jin Y||Li W||Wang M||Lu Y||Liu Z	Front Pediatr	BACKGROUND: Children with intractable functional constipation (IFC) who are refractory to traditional pharmacological intervention develop severe symptoms that can persist even in adulthood, resulting in a substantial deterioration in their quality of life. In order to better manage IFC patients, efficient subtyping of IFC into its three subtypes, normal transit constipation (NTC), outlet obstruc…	eng	Journal Article	2023
37160428	Using machine learning models to predict the surgical risk of children with pancreaticobiliary maljunction and biliary dilatation.	Mao HM||Huang SG||Yang Y||Cai TN||Guo WL	Surg Today	PURPOSE: To develop machine learning (ML) models to predict the surgical risk of children with pancreaticobiliary maljunction (PBM) and biliary dilatation. METHODS: The subjects of this study were 157 pediatric patients who underwent surgery for PBM with biliary dilatation between January, 2015 and August, 2022. Using preoperative data, four ML models were developed, including logistic regression…	eng	Journal Article	2023 Dec
37155023	Nomogram for Predicting Early Mortality after Umbilical Cord Blood Transplantation in Children with Inborn Errors of Immunity.	Wang P||Liu C||Wei Z||Jiang W||Sun H||Wang Y||Hou J||Sun J||Huang Y||Wang H||Wang Y||He X||Wang X||Qian X||Zhai X	J Clin Immunol	PURPOSE: Pediatric patients with inborn errors of immunity (IEI) undergoing umbilical cord blood transplantation (UCBT) are at risk of early mortality. Our aim was to develop and validate a prediction model for early mortality after UCBT in pediatric IEI patients based on pretransplant factors. METHODS: Data from 230 pediatric IEI patients who received their first UCBT between 2014 and 2021 at a …	eng	Journal Article||Research Support, Non-U.S. Gov't	2023 Aug
37152031	Preoperative radiomic signature based on CT images for noninvasive evaluation of localized nephroblastoma in pediatric patients.	Ma XH||Yang J||Jia X||Zhou HC||Liang JW||Ding YS||Shu Q||Niu T	Front Oncol	BACKGROUND: Nephron sparing nephrectomy may not reduce the prognosis of nephroblastoma in the absence of involvement of the renal capsule, sinus vessels, and lymph nodes, However, there is no accurate preoperative noninvasive evaluation method at present. MATERIALS AND METHODS: 105 nephroblastoma patients underwent contrast-enhanced CT scan between 2013 and 2020 in our hospital were retrospective…	eng	Journal Article	2023
37137928	Machine learning based on computational fluid dynamics enables geometric design optimisation of the NeoVAD blades.	Nissim L||Karnik S||Smith PA||Wang Y||Frazier OH||Fraser KH	Sci Rep	The NeoVAD is a proposed paediatric axial-flow Left Ventricular Assist Device (LVAD), small enough to be implanted in infants. The design of the impeller and diffuser blades is important for hydrodynamic performance and haemocompatibility of the pump. This study aimed to optimise the blades for pump efficiency using Computational Fluid Dynamics (CFD), machine learning and global optimisation. Mes…	eng	Journal Article	2023 May 3
37137712	Predicting Duration of Invasive Mechanical Ventilation in the Pediatric ICU.	Rogerson CM||Abu-Sultaneh S||Loberger JM||Ross P||Khemani RG||Sanchez-Pinto LN	Respir Care	BACKGROUND: Timely ventilator liberation can prevent morbidities associated with invasive mechanical ventilation in the pediatric ICU (PICU). There currently exists no standard benchmark for duration of invasive mechanical ventilation in the PICU. This study sought to develop and validate a multi-center prediction model of invasive mechanical ventilation duration to determine a standardized durat…	eng	Journal Article	2023 Nov 25
37129087	Predicting seizure outcome after epilepsy surgery: Do we need more complex models, larger samples, or better data?	Eriksson MH||Ripart M||Piper RJ||Moeller F||Das KB||Eltze C||Cooray G||Booth J||Whitaker KJ||Chari A||Martin Sanfilippo P||Perez Caballero A||Menzies L||McTague A||Tisdall MM||Cross JH||Baldeweg T||Adler S||Wagstyl K	Epilepsia	OBJECTIVE: The accurate prediction of seizure freedom after epilepsy surgery remains challenging. We investigated if (1) training more complex models, (2) recruiting larger sample sizes, or (3) using data-driven selection of clinical predictors would improve our ability to predict postoperative seizure outcome using clinical features. We also conducted the first substantial external validation of…	eng	Journal Article||Research Support, Non-U.S. Gov't	2023 Aug
37128399	Classifying Infection Risk Following Pediatric Cardiac Surgery.	Williamson KC||Fabbri D	AMIA Annu Symp Proc	Postoperative infections frequently complicate pediatric cardiac surgery, increasing morbidity and cost. If high risk patients could be identified early, preventive measures could mitigate infection risk. In this study, we used structured health data to generate a cohort of pediatric cardiac surgery cases from a single center and used billing codes to assign outcomes for postoperative sepsis, bac…	eng	Journal Article	2022
37115484	Analysis and validation of diagnostic biomarkers and immune cell infiltration characteristics in pediatric sepsis by integrating bioinformatics and machine learning.	Zhang WY||Chen ZH||An XX||Li H||Zhang HL||Wu SJ||Guo YQ||Zhang K||Zeng CL||Fang XM	World J Pediatr	BACKGROUND: Pediatric sepsis is a complicated condition characterized by life-threatening organ failure resulting from a dysregulated host response to infection in children. It is associated with high rates of morbidity and mortality, and rapid detection and administration of antimicrobials have been emphasized. The objective of this study was to evaluate the diagnostic biomarkers of pediatric se…	eng	Journal Article	2023 Nov
37113160	Preoperative prediction of sonic hedgehog and group 4 molecular subtypes of pediatric medulloblastoma based on radiomics of multiparametric MRI combined with clinical parameters.	Wang Y||Wang L||Qin B||Hu X||Xiao W||Tong Z||Li S||Jing Y||Li L||Zhang Y	Front Neurosci	PURPOSE: To construct a machine learning model based on radiomics of multiparametric magnetic resonance imaging (MRI) combined with clinical parameters for predicting Sonic Hedgehog (SHH) and Group 4 (G4) molecular subtypes of pediatric medulloblastoma (MB). METHODS: The preoperative MRI images and clinical data of 95 patients with MB were retrospectively analyzed, including 47 cases of SHH subty…	eng	Journal Article	2023
37102995	Automated, machine learning-based alerts increase epilepsy surgery referrals: A randomized controlled trial.	Wissel BD||Greiner HM||Glauser TA||Mangano FT||Holland-Bouley KD||Zhang N||Szczesniak RD||Santel D||Pestian JP||Dexheimer JW	Epilepsia	OBJECTIVE: To determine whether automated, electronic alerts increased referrals for epilepsy surgery. METHODS: We conducted a prospective, randomized controlled trial of a natural language processing-based clinical decision support system embedded in the electronic health record (EHR) at 14 pediatric neurology outpatient clinic sites. Children with epilepsy and at least two prior neurology visit…	eng	Journal Article||Randomized Controlled Trial||Research Support, N.I.H., Extramural||Research Support, U.S. Gov't, P.H.S.	2023 Jul
37099916	Automatic sleep staging for the young and the old - Evaluating age bias in deep learning.	Baumert M||Hartmann S||Phan H	Sleep Med	BACKGROUND: Various deep-learning systems have been proposed for automated sleep staging. Still, the significance of age-specific underrepresentation in training data and the resulting errors in clinically used sleep metrics are unknown. METHODS: We adopted XSleepNet2, a deep neural network for automated sleep staging, to train and test models using polysomnograms of 1232 children (7.0 +/- 1.4 ye…	eng	Journal Article	2023 Jul
37092278	Predictive Modeling to Identify Children With Complex Health Needs At Risk for Hospitalization.	Ming DY||Zhao C||Tang X||Chung RJ||Rogers UA||Stirling A||Economou-Zavlanos NJ||Goldstein BA	Hosp Pediatr	BACKGROUND: Identifying children at high risk with complex health needs (CCHN) who have intersecting medical and social needs is challenging. This study's objectives were to (1) develop and evaluate an electronic health record (EHR)-based clinical predictive model ("model") for identifying high-risk CCHN and (2) compare the model's performance as a clinical decision support (CDS) to other CDS too…	eng	Journal Article||Research Support, N.I.H., Extramural||Research Support, Non-U.S. Gov't	2023 May 1
37084239	A machine learning approach to predicting 30-day mortality following paediatric cardiac surgery: findings from the Australia New Zealand Congenital Outcomes Registry for Surgery (ANZCORS).	Betts KS||Marathe SP||Chai K||Konstantinov I||Iyengar A||Suna J||Venugopal P||Alphonso N	Eur J Cardiothorac Surg	OBJECTIVES: We aim to develop the first risk prediction model for 30-day mortality for the Australian and New Zealand patient populations and examine whether machine learning (ML) algorithms outperform traditional statistical approaches. METHODS: Data from the Australia New Zealand Congenital Outcomes Registry for Surgery, which contains information on every paediatric cardiac surgical encounter …	eng	Journal Article	2023 Aug 1
37065443	Online breath analysis with SESI/HRMS for metabolic signatures in children with allergic asthma.	Weber R||Streckenbach B||Welti L||Inci D||Kohler M||Perkins N||Zenobi R||Micic S||Moeller A	Front Mol Biosci	Introduction: There is a need to improve the diagnosis and management of pediatric asthma. Breath analysis aims to address this by non-invasively assessing altered metabolism and disease-associated processes. Our goal was to identify exhaled metabolic signatures that distinguish children with allergic asthma from healthy controls using secondary electrospray ionization high-resolution mass spectr…	eng	Journal Article	2023
37048811	Predicting Cardiac Arrest in Children with Heart Disease: A Novel Machine Learning Algorithm.	Yu P||Skinner M||Esangbedo I||Lasa JJ||Li X||Natarajan S||Raman L	J Clin Med	BACKGROUND: Children with congenital and acquired heart disease are at a higher risk of cardiac arrest compared to those without heart disease. Although the monitoring of cardiopulmonary resuscitation quality and extracorporeal resuscitation technologies have advanced, survival after cardiac arrest in this population has not improved. Cardiac arrest prevention, using predictive algorithms with ma…	eng	Journal Article	2023 Apr 6
37040115	Use of Machine Learning to Differentiate Children With Kawasaki Disease From Other Febrile Children in a Pediatric Emergency Department.	Tsai CM||Lin CR||Kuo HC||Cheng FJ||Yu HR||Hung TC||Hung CS||Huang CM||Chu YC||Huang YH	JAMA Netw Open	IMPORTANCE: Early awareness of Kawasaki disease (KD) helps physicians administer appropriate therapy to prevent acquired heart disease in children. However, diagnosing KD is challenging and relies largely on subjective diagnosis criteria. OBJECTIVE: To develop a prediction model using machine learning with objective parameters to differentiate children with KD from other febrile children. DESIGN,…	eng	Journal Article||Research Support, Non-U.S. Gov't	2023 Apr 3
37035428	Performance and Usability of Code-Free Deep Learning for Chest Radiograph Classification, Object Detection, and Segmentation.	Santomartino SM||Hafezi-Nejad N||Parekh VS||Yi PH	Radiol Artif Intell	PURPOSE: To evaluate the performance and usability of code-free deep learning (CFDL) platforms in creating DL models for disease classification, object detection, and segmentation on chest radiographs. MATERIALS AND METHODS: Six CFDL platforms were evaluated in this retrospective study (September 2021). Single- and multilabel classifiers were trained for thoracic pathologic conditions using Guang…	eng	Journal Article	2023 Mar
37033178	Pediatric Crohn's disease diagnosis aid via genomic analysis and machine learning.	Zheng Z||Zhan S||Zhou Y||Huang G||Chen P||Li B	Front Pediatr	INTRODUCTION: Determination of pediatric Crohn's disease (CD) remains a major diagnostic challenge. However, the rapidly emerging field of artificial intelligence has demonstrated promise in developing diagnostic models for intractable diseases. METHODS: We propose an artificial neural network model of 8 gene markers identified by 4 classification algorithms based on Gene Expression Omnibus datab…	eng	Journal Article	2023
37026726	Pediatric Deterioration Detection Using Machine Learning.	Bennett TD	Pediatr Crit Care Med		eng	Comment||Editorial||Research Support, N.I.H., Extramural	2023 Apr 1
37024858	A deep neural network framework to derive interpretable decision rules for accurate traumatic brain injury identification of infants.	Zou B||Mi X||Stone E||Zou F	BMC Med Inform Decis Mak	OBJECTIVE: We aimed to develop a robust framework to model the complex association between clinical features and traumatic brain injury (TBI) risk in children under age two, and identify significant features to derive clinical decision rules for triage decisions. METHODS: In this retrospective study, four frequently used machine learning models, i.e., support vector machine (SVM), random forest (…	eng	Journal Article||Research Support, N.I.H., Extramural||Research Support, Non-U.S. Gov't	2023 Apr 6
37018183	Using unsupervised machine learning to quantify physical activity from accelerometry in a diverse and rapidly changing population.	Thornton CB||Kolehmainen N||Nazarpour K	PLOS Digit Health	Accelerometers are widely used to measure physical activity behaviour, including in children. The traditional method for processing acceleration data uses cut points to define physical activity intensity, relying on calibration studies that relate the magnitude of acceleration to energy expenditure. However, these relationships do not generalise across diverse populations and hence they must be p…	eng	Journal Article	2023 Apr
37014153	Machine learning models to predict and benchmark PICU length of stay with application to children with critical bronchiolitis.	Rogerson CM||Heneghan JA||Kohne JG||Goodman DM||Slain KN||Cecil CA||Kane JM||Hall M	Pediatr Pulmonol	OBJECTIVE: To create models for prediction and benchmarking of pediatric intensive care unit (PICU) length of stay (LOS) for patients with critical bronchiolitis. HYPOTHESIS: We hypothesize that machine learning models applied to an administrative database will be able to accurately predict and benchmark the PICU LOS for critical bronchiolitis. DESIGN: Retrospective cohort study. PATIENTS: All pa…	eng	Journal Article	2023 Jun
37009294	Identification of a pediatric acute hypoxemic respiratory failure signature in peripheral blood leukocytes at 24 hours post-ICU admission with machine learning.	Grunwell JR||Rad MG||Ripple MJ||Yehya N||Wong HR||Kamaleswaran R	Front Pediatr	BACKGROUND: There is no generalizable transcriptomics signature of pediatric acute respiratory distress syndrome. Our goal was to identify a whole blood differential gene expression signature for pediatric acute hypoxemic respiratory failure (AHRF) using transcriptomic microarrays within twenty-four hours of diagnosis. We used publicly available human whole-blood gene expression arrays of a Berli…	eng	Journal Article	2023
37008000	Study on machine learning of molar incisor hypomineralization in an endemic fluorosis region in central China.	Zhang Y||Wang Y||Zhang Z||Wang Y||Jia J	Front Physiol	Objectives: The aim of the present study was to develop a machine learning model to predict the risk of molar incisor hypomineralization (MIH) and to identify factors associated with MIH in an endemic fluorosis region in central China. Methods: A cross-sectional study was conducted with 1,568 schoolchildren from selected regions. The clinical examination included an investigation of MIH based on …	eng	Journal Article	2023
37004311	Assessment of postoperative pain in children with computer assisted facial expression analysis.	Aydin AI||Ozyazicioglu N	J Pediatr Nurs	PURPOSE: The present study was conducted to evaluate the use of computer-aided facial expression analysis to assess postoperative pain in children. DESIGN AND METHODS: This was a methodological observational study. The study population consisted of patients in the age group of 7-18 years who underwent surgery in the pediatric surgery clinic of a university hospital. The study sample consisted of …	eng	Journal Article||Observational Study	2023 Jul-Aug
37001527	Generation and multi-dimensional profiling of a childhood cancer cell line atlas defines new therapeutic opportunities.	Sun CX||Daniel P||Bradshaw G||Shi H||Loi M||Chew N||Parackal S||Tsui V||Liang Y||Koptyra M||Adjumain S||Sun C||Chong WC||Fernando D||Drinkwater C||Tourchi M||Habarakada D||Sooraj D||Carvalho D||Storm PB||Baubet V||Sayles LC||Fernandez E||Nguyen T||Porksen M||Doan A||Crombie DE||Panday M||Zhukova N||Dun MD||Ludlow LE||Day B||Stringer BW||Neeman N||Rubens JA||Raabe EH||Vinci M||Tyrrell V||Fletcher …	Cancer Cell	Pediatric solid and central nervous system tumors are the leading cause of cancer-related death among children. Identifying new targeted therapies necessitates the use of pediatric cancer models that faithfully recapitulate the patient's disease. However, the generation and characterization of pediatric cancer models has significantly lagged behind adult cancers, underscoring the urgent need to d…	eng	Journal Article||Research Support, Non-U.S. Gov't	2023 Apr 10
36998990	Intelligent assistant diagnosis for pediatric inguinal hernia based on a multilayer and unbalanced classification model.	Liu ZW||Chen G||Dong CF||Qiu WR||Zhang SH	Front Physiol	As one of the most common diseases in pediatric surgery, an inguinal hernia is usually diagnosed by medical experts based on clinical data collected from magnetic resonance imaging (MRI), computed tomography (CT), or B-ultrasound. The parameters of blood routine examination, such as white blood cell count and platelet count, are often used as diagnostic indicators of intestinal necrosis. Based on…	eng	Journal Article	2023
36991074	Predicting the risk of inappropriate depth of endotracheal intubation in pediatric patients using machine learning approaches.	Shim JG||Lee EK||Oh EJ||Cho EA||Park J||Lee JH||Ahn JH	Sci Rep	Endotracheal tube (ET) misplacement is common in pediatric patients, which can lead to the serious complication. It would be helpful if there is an easy-to-use tool to predict the optimal ET depth considering in each patient's characteristics. Therefore, we plan to develop a novel machine learning (ML) model to predict the appropriate ET depth in pediatric patients. This study retrospectively col…	eng	Journal Article	2023 Mar 29
36948897	High-performance pediatric surgical risk calculator: A novel algorithm based on machine learning and pediatric NSQIP data.	Bertsimas D||Li M||Zhang N||Estrada C||Scott Wang HH	Am J Surg	BACKGROUNDS: New methods such as machine learning could provide accurate predictions with little statistical assumptions. We seek to develop prediction model of pediatric surgical complications based on pediatric National Surgical Quality Improvement Program(NSQIP). METHODS: All 2012-2018 pediatric-NSQIP procedures were reviewed. Primary outcome was defined as 30-day post-operative morbidity/mort…	eng	Journal Article	2023 Jul
36937671	Abnormal structural and functional network topological properties associated with left prefrontal, parietal, and occipital cortices significantly predict childhood TBI-related attention deficits: A semi-supervised deep learning study.	Cao M||Wu K||Halperin JM||Li X	Front Neurosci	INTRODUCTION: Traumatic brain injury (TBI) is a major public health concern in children. Children with TBI have elevated risk in developing attention deficits. Existing studies have found that structural and functional alterations in multiple brain regions were linked to TBI-related attention deficits in children. Most of these existing studies have utilized conventional parametric models for gro…	eng	Journal Article	2023
36932401	Identification of FCN1 as a novel macrophage infiltration-associated biomarker for diagnosis of pediatric inflammatory bowel diseases.	Chen X||Gao Y||Xie J||Hua H||Pan C||Huang J||Jing M||Chen X||Xu C||Gao Y||Li P	J Transl Med	BACKGROUND: The incidence of pediatric inflammatory bowel disease (PIBD) has been steadily increasing globally. Delayed diagnosis of PIBD increases the risk of complications and contributes to growth retardation. To improve long-term outcomes, there is a pressing need to identify novel markers for early diagnosis of PIBD. METHODS: The candidate biomarkers for PIBD were identified from the GSE1179…	eng	Journal Article||Research Support, Non-U.S. Gov't	2023 Mar 17
36925399	Derivation and Validation of a Machine Learning Algorithm for Predicting Venous Thromboembolism in Injured Children.	Papillon SC||Pennell CP||Master SA||Turner EM||Arthur LG||Grewal H||Aronoff SC	J Pediatr Surg	BACKGROUND: Venous thromboembolism (VTE) causes significant morbidity in pediatric trauma patients. We applied machine learning algorithms to the Trauma Quality Improvement Program (TQIP) database to develop and validate a risk prediction model for VTE in injured children. METHODS: Patients </=18 years were identified from TQIP (2017-2019, n = 383,814). Those administered VTE prophylaxis </=24 h …	eng	Journal Article	2023 Jun
36921349	A framework for prediction of personalized pediatric nuclear medical dosimetry based on machine learning and Monte Carlo techniques.	Eleftheriadis V||Savvidis G||Paneta V||Chatzipapas K||Kagadis GC||Papadimitroulas P	Phys Med Biol	Objective:A methodology is introduced for the development of an internal dosimetry prediction toolkit for nuclear medical pediatric applications. The proposed study exploits Artificial Intelligence techniques using Monte Carlo simulations as ground truth for accurate prediction of absorbed doses per organ prior to the imaging acquisition considering only personalized anatomical characteristics of…	eng	Journal Article||Research Support, Non-U.S. Gov't	2023 Apr 7
36910570	The development of a novel natural language processing tool to identify pediatric chest radiograph reports with pneumonia.	Rixe N||Frisch A||Wang Z||Martin JM||Suresh S||Florin TA||Ramgopal S	Front Digit Health	OBJECTIVE: Chest radiographs are frequently used to diagnose community-acquired pneumonia (CAP) for children in the acute care setting. Natural language processing (NLP)-based tools may be incorporated into the electronic health record and combined with other clinical data to develop meaningful clinical decision support tools for this common pediatric infection. We sought to develop and internall…	eng	Journal Article	2023
36908403	Exploring potential barriers in equitable access to pediatric diagnostic imaging using machine learning.	Taheri-Shirazi M||Namdar K||Ling K||Karmali K||McCradden MD||Lee W||Khalvati F	Front Public Health	In this work, we examine magnetic resonance imaging (MRI) and ultrasound (US) appointments at the Diagnostic Imaging (DI) department of a pediatric hospital to discover possible relationships between selected patient features and no-show or long waiting room time endpoints. The chosen features include age, sex, income, distance from the hospital, percentage of non-English speakers in a postal cod…	eng	Journal Article||Research Support, Non-U.S. Gov't	2023
36900077	A Web-Based Platform for the Automatic Stratification of ARDS Severity.	Yahyatabar M||Jouvet P||Fily D||Rambaud J||Levy M||Khemani RG||Cheriet F	Diagnostics (Basel)	Acute respiratory distress syndrome (ARDS), including severe pulmonary COVID infection, is associated with a high mortality rate. It is crucial to detect ARDS early, as a late diagnosis may lead to serious complications in treatment. One of the challenges in ARDS diagnosis is chest X-ray (CXR) interpretation. ARDS causes diffuse infiltrates through the lungs that must be identified using chest ra…	eng	Journal Article	2023 Mar 1
36896402	Elicitation of domain knowledge for a machine learning model for paediatric critical illness in South Africa.	Pienaar MA||Sempa JB||Luwes N||George EC||Brown SC	Front Pediatr	OBJECTIVES: Delays in identification, resuscitation and referral have been identified as a preventable cause of avoidable severity of illness and mortality in South African children. To address this problem, a machine learning model to predict a compound outcome of death prior to discharge from hospital and/or admission to the PICU was developed. A key aspect of developing machine learning models…	eng	Journal Article	2023
36892540	Mechanism of Injury and Age Predict Operative Intervention in Pediatric Perineal Injury.	McLaughlin CJ||Martin KL	Pediatr Emerg Care	OBJECTIVES: Literature characterizing pediatric perineal trauma is sparse and generally limited to females. The purpose of this study was to characterize pediatric perineal injuries with specific focus on patient demographics, mechanisms of injury, and care patterns at a regional level 1 pediatric trauma center. METHODS: Retrospective review of children aged younger than 18 years evaluated at a l…	eng	Journal Article	2023 Apr 1
36884305	Assessing Pediatric Mild Traumatic Brain Injury and Its Recovery Using Resting-State Magnetoencephalography Source Magnitude Imaging and Machine Learning.	Huang MX||Angeles-Quinto A||Robb-Swan A||De-la-Garza BG||Huang CW||Cheng CK||Hesselink JR||Bigler ED||Wilde EA||Vaida F||Troyer EA||Max JE	J Neurotrauma	The objectives of this machine-learning (ML) resting-state magnetoencephalography (rs-MEG) study involving children with mild traumatic brain injury (mTBI) and orthopedic injury (OI) controls were to define a neural injury signature of mTBI and to delineate the pattern(s) of neural injury that determine behavioral recovery. Children ages 8-15 years with mTBI (n = 59) and OI (n = 39) from consecut…	eng	Journal Article||Research Support, N.I.H., Extramural||Research Support, U.S. Gov't, Non-P.H.S.	2023 Jun
36880026	Improving Lyme disease testing with data driven test design in pediatrics.	Elkhadrawi M||Lopez-Nunez O||Akcakaya M||Wheeler SE	J Pathol Inform	Diagnostic advances have not kept pace with the expansion of Lyme disease caused by Borrelia burgdorferi and transmitted by ticks. Lyme disease clinical manifestations can overlap with many other diagnoses making Lyme disease a critical part of many differential diagnoses in endemic areas. Current diagnostic blood tests rely on a 2-tiered algorithm for which the second step is either a time-consu…	eng	Journal Article	2023
36870322	Development and validation of moderate to severe obstructive sleep apnea screening test (ColTon) in a pediatric population.	Bokov P||Dudoignon B||Boujemla I||Dahan J||Spruyt K||Delclaux C	Sleep Med	OBJECTIVE: Development and validation of a machine learning algorithm to predict moderate to severe obstructive sleep apnea syndrome (OSAS) in otherwise healthy children. DESIGN: Multivariable logistic regression and cforest algorithm of a large cross-sectional data set of children with sleep-disordered breathing. SETTING: An university pediatric sleep centre. PARTICIPANTS: Children underwent cli…	eng	Journal Article	2023 Apr
36857376	Machine learning-based prediction of intraoperative hypoxemia for pediatric patients.	Park JB||Lee HJ||Yang HL||Kim EH||Lee HC||Jung CW||Kim HS	PLoS One	BACKGROUND: Reducing the duration of intraoperative hypoxemia in pediatric patients by means of rapid detection and early intervention is considered crucial by clinicians. We aimed to develop and validate a machine learning model that can predict intraoperative hypoxemia events 1 min ahead in children undergoing general anesthesia. METHODS: This retrospective study used prospectively collected in…	eng	Journal Article||Research Support, Non-U.S. Gov't	2023
36834944	Characterization of Continuous Transcriptional Heterogeneity in High-Risk Blastemal-Type Wilms' Tumors Using Unsupervised Machine Learning.	Trink Y||Urbach A||Dekel B||Hohenstein P||Goldberger J||Kalisky T	Int J Mol Sci	Wilms' tumors are pediatric malignancies that are thought to arise from faulty kidney development. They contain a wide range of poorly differentiated cell states resembling various distorted developmental stages of the fetal kidney, and as a result, differ between patients in a continuous manner that is not well understood. Here, we used three computational approaches to characterize this continu…	eng	Journal Article	2023 Feb 9
36831520	Machine Learning Logistic Regression Model for Early Decision Making in Referral of Children with Cervical Lymphadenopathy Suspected of Lymphoma.	Zijtregtop EAM||Winterswijk LA||Beishuizen TPA||Zwaan CM||Nievelstein RAJ||Meyer-Wentrup FAG||Beishuizen A	Cancers (Basel)	While cervical lymphadenopathy is common in children, a decision model for detecting high-grade lymphoma is lacking. Previously reported individual lymphoma-predicting factors and multivariate models were not sufficiently discriminative for clinical application. To develop a diagnostic scoring tool, we collected data from all children with cervical lymphadenopathy referred to our national pediatr…	eng	Journal Article	2023 Feb 12
36831423	Development of a Machine Learning-Based Prediction Model for Chemotherapy-Induced Myelosuppression in Children with Wilms' Tumor.	Li M||Wang Q||Lu P||Zhang D||Hua Y||Liu F||Liu X||Lin T||Wei G||He D	Cancers (Basel)	Purpose: Develop and validate an accessible prediction model using machine learning (ML) to predict the risk of chemotherapy-induced myelosuppression (CIM) in children with Wilms' tumor (WT) before chemotherapy is administered, enabling early preventive management. Methods: A total of 1433 chemotherapy cycles in 437 children with WT who received chemotherapy in our hospital from January 2009 to M…	eng	Journal Article	2023 Feb 8
36825736	Classifying asthma control using salivary and fecal bacterial microbiome in children with moderate-to-severe asthma.	Blankestijn JM||Lopez-Rincon A||Neerincx AH||Vijverberg SJH||Hashimoto S||Gorenjak M||Sardon Prado O||Corcuera-Elosegui P||Korta-Murua J||Pino-Yanes M||Potocnik U||Bang C||Franke A||Wolff C||Brandstetter S||Toncheva AA||Kheiroddin P||Harner S||Kabesch M||Kraneveld AD||Abdel-Aziz MI||Maitland-van der Zee AH	Pediatr Allergy Immunol	BACKGROUND: Uncontrolled asthma can lead to severe exacerbations and reduced quality of life. Research has shown that the microbiome may be linked with asthma characteristics; however, its association with asthma control has not been explored. We aimed to investigate whether the gastrointestinal microbiome can be used to discriminate between uncontrolled and controlled asthma in children. METHODS…	eng	Journal Article||Research Support, Non-U.S. Gov't	2023 Feb
36825237	Characterising paediatric mortality during and after acute illness in Sub-Saharan Africa and South Asia: a secondary analysis of the CHAIN cohort using a machine learning approach.		EClinicalMedicine	BACKGROUND: A better understanding of which children are likely to die during acute illness will help clinicians and policy makers target resources at the most vulnerable children. We used machine learning to characterise mortality in the 30-days following admission and the 180-days after discharge from nine hospitals in low and middle-income countries (LMIC). METHODS: A cohort of 3101 children a…	eng	Journal Article	2023 Mar
36820914	Machine Learning to Predict Interstage Mortality Following Single Ventricle Palliation: A NPC-QIC Database Analysis.	Sunthankar SD||Zhao J||Wei WQ||Hill GD||Parra DA||Kohl K||McCoy A||Jayaram NM||Godown J	Pediatr Cardiol	There is high risk of mortality between stage I and stage II palliation of single ventricle heart disease. This study aimed to leverage advanced machine learning algorithms to optimize risk-prediction models and identify features most predictive of interstage mortality. This study utilized retrospective data from the National Pediatric Cardiology Quality Improvement Collaborative and included all…	eng	Journal Article	2023 Aug
36817458	Diagnostic and predictive values of pyroptosis-related genes in sepsis.	Wang X||Guo Z||Wang Z||Liao H||Wang Z||Chen F||Wang Z	Front Immunol	BACKGROUND: Sepsis is an organ dysfunction syndrome caused by the body's dysregulated response to infection. Yet, due to the heterogeneity of this disease process, the diagnosis and definition of sepsis is a critical issue in clinical work. Existing methods for early diagnosis of sepsis have low specificity. AIMS: This study evaluated the diagnostic and predictive values of pyroptosis-related gen…	eng	Journal Article||Research Support, Non-U.S. Gov't	2023
36815580	Leveraging machine learning to identify acute myeloid leukemia patients and their chemotherapy regimens in an administrative database.	Cao L||Huang YS||Wu C||Getz K||Miller TP||Ruiz J||Fisher BT||Seif AE||Aplenc R||Li Y	Pediatr Blood Cancer	BACKGROUND: Administrative datasets are useful for identifying rare disease cohorts such as pediatric acute myeloid leukemia (AML). Previously, cohorts were assembled using labor-intensive, manual reviews of patients' longitudinal chemotherapy data. METHODS: We utilized a two-step machine learning (ML) method to (i) identify pediatric patients with newly diagnosed AML, and (ii) among the identifi…	eng	Journal Article||Research Support, Non-U.S. Gov't	2023 May
36812518	Applied machine learning for the risk-stratification and clinical decision support of hospitalised patients with dengue in Vietnam.	Ming DK||Hernandez B||Sangkaew S||Vuong NL||Lam PK||Nguyet NM||Tam DTH||Trung DT||Tien NTH||Tuan NM||Chau NVV||Tam CT||Chanh HQ||Trieu HT||Simmons CP||Wills B||Georgiou P||Holmes AH||Yacoub S	PLOS Digit Health	BACKGROUND: Identifying patients at risk of dengue shock syndrome (DSS) is vital for effective healthcare delivery. This can be challenging in endemic settings because of high caseloads and limited resources. Machine learning models trained using clinical data could support decision-making in this context. METHODS: We developed supervised machine learning prediction models using pooled data from …	eng	Journal Article	2022 Jan
36807952	Paediatric sleep apnea event prediction using nasal air pressure and machine learning.	Crowson MG||Gipson KS||Kadosh OK||Hartnick E||Grealish E||Keamy DG||Kinane TB||Hartnick CJ	J Sleep Res	Sleep-disordered breathing is an important health issue for children. The objective of this study was to develop a machine learning classifier model for the identification of sleep apnea events taken exclusively from nasal air pressure measurements acquired during overnight polysomnography for paediatric patients. A secondary objective of this study was to differentiate site of obstruction exclus…	eng	Journal Article||Research Support, N.I.H., Extramural	2023 Aug
36805101	A pilot study to predict cardiac arrest in the pediatric intensive care unit.	Kenet AL||Pemmaraju R||Ghate S||Raghunath S||Zhang Y||Yuan M||Wei TY||Desman JM||Greenstein JL||Taylor CO||Ruchti T||Fackler J||Bergmann J	Resuscitation	BACKGROUND: Cardiac arrest is a leading cause of mortality prior to discharge for children admitted to the pediatric intensive care unit. To address this problem, we used machine learning to predict cardiac arrest up to three hours in advance. METHODS: Our data consists of 240 Hz ECG waveform data, 0.5 Hz physiological time series data, medications, and demographics from 1,145 patients in the ped…	eng	Journal Article||Research Support, Non-U.S. Gov't	2023 Apr
36802769	Applying machine learning classifiers to automate quality assessment of paediatric dynamic susceptibility contrast (DSC-) MRI data.	Powell SJ||Withey SB||Sun Y||Grist JT||Novak J||MacPherson L||Abernethy L||Pizer B||Grundy R||Morgan PS||Jaspan T||Bailey S||Mitra D||Auer DP||Avula S||Arvanitis TN||Peet A	Br J Radiol	OBJECTIVE: Investigate the performance of qualitative review (QR) for assessing dynamic susceptibility contrast (DSC-) MRI data quality in paediatric normal brain and develop an automated alternative to QR. METHODS: 1027 signal-time courses were assessed by Reviewer 1 using QR. 243 were additionally assessed by Reviewer 2 and % disagreements and Cohen's kappa (kappa) were calculated. The signal d…	eng	Journal Article	2023 Apr 1
36796456	Multi-omic approach associates blood methylome with bronchodilator drug response in pediatric asthma.	Perez-Garcia J||Herrera-Luis E||Li A||Mak ACY||Huntsman S||Oh SS||Elhawary JR||Eng C||Beckman KB||Hu D||Lorenzo-Diaz F||Lenoir MA||Rodriguez-Santana J||Zaitlen N||Villar J||Borrell LN||Burchard EG||Pino-Yanes M	J Allergy Clin Immunol	BACKGROUND: Albuterol is the drug most widely used as asthma treatment among African Americans despite having a lower bronchodilator drug response (BDR) than other populations. Although BDR is affected by gene and environmental factors, the influence of DNA methylation is unknown. OBJECTIVE: This study aimed to identify epigenetic markers in whole blood associated with BDR, study their functional…	eng	Journal Article||Research Support, N.I.H., Extramural||Research Support, Non-U.S. Gov't	2023 Jun
36794166	Multiclassifier Radiomics Analysis of Ultrasound for Prediction of Extrathyroidal Extension in Papillary Thyroid Carcinoma in Children.	Li J||Xia F||Wang X||Jin Y||Yan J||Wei X||Zhao Q	Int J Med Sci	Objective: To explore extrathyroidal extension (ETE) in children and adolescents with papillary thyroid carcinoma using a multiclassifier ultrasound radiomic model. Methods: In this study, data from 164 pediatric patients with papillary thyroid cancer (PTC) were retrospectively analyzed and patients were randomly divided into a training cohort (115) and a validation cohort (49) in a 7:3 ratio. To…	eng	Journal Article||Randomized Controlled Trial	2023
36787376	Deep Learning of Videourodynamics to Classify Bladder Dysfunction Severity in Patients With Spina Bifida.	Weaver JK||Martin-Olenski M||Logan J||Broms R||Antony M||Van Batavia J||Weiss DA||Long CJ||Smith AL||Zderic SA||Huang J||Fan Y||Tasian GE	J Urol	PURPOSE: Urologists rely heavily on videourodynamics to identify patients with neurogenic bladders who are at risk of upper tract injury, but their interpretation has high interobserver variability. Our objective was to develop deep learning models of videourodynamics studies to categorize severity of bladder dysfunction. MATERIALS AND METHODS: We performed a cross-sectional study of patients age…	eng	Journal Article||Research Support, Non-U.S. Gov't	2023 May
36782344	Identifying effective diagnostic biomarkers for childhood cerebral malaria in Africa integrating coexpression analysis with machine learning algorithm.	Li JX||Liao WZ||Huang ZM||Yin X||Ouyang S||Gu B||Guo XG	Eur J Med Res	BACKGROUND: Cerebral malaria (CM) is a manifestation of malaria caused by plasmodium infection. It has a high mortality rate and severe neurological sequelae, existing a significant research gap and requiring further study at the molecular level. METHODS: We downloaded the GSE117613 dataset from the Gene Expression Omnibus (GEO) database to determine the differentially expressed genes (DEGs) betw…	eng	Journal Article	2023 Feb 13
36753767	Screening left ventricular systolic dysfunction in children using intrinsic frequencies of carotid pressure waveforms measured by a novel smartphone-based device.	Cheng AL||Liu J||Bravo S||Miller JC||Pahlevan NM	Physiol Meas	Objective.Children with heart failure have higher rates of emergency department utilization, health care expenditure, and hospitalization. Therefore, a need exists for a simple, non-invasive, and inexpensive method of screening for left ventricular (LV) dysfunction. We recently demonstrated the practicality and reliability of a wireless smartphone-based handheld device in capturing carotid pressu…	eng	Journal Article||Research Support, Non-U.S. Gov't	2023 Mar 1
36742048	Application of TBSS-based machine learning models in the diagnosis of pediatric autism.	He X||Zhao X||Sun Y||Geng P||Zhang X	Front Neurol	OBJECTIVE: To explore the microstructural changes of white matter in children with pediatric autism by using diffusion kurtosis imaging (DKI), and evaluate whether the combination of tract-based spatial statistics (TBSS) and back-propagation neural network (BPNN)/support vector machine (SVM)/logistic regression (LR) was feasible for the classification of pediatric autism. METHODS: DKI data were r…	eng	Journal Article	2022
36736449	Explainable synthetic image generation to improve risk assessment of rare pediatric heart transplant rejection.	Giuste FO||Sequeira R||Keerthipati V||Lais P||Mirzazadeh A||Mohseni A||Zhu Y||Shi W||Marteau B||Zhong Y||Tong L||Das B||Shehata B||Deshpande S||Wang MD	J Biomed Inform	Expert microscopic analysis of cells obtained from frequent heart biopsies is vital for early detection of pediatric heart transplant rejection to prevent heart failure. Detection of this rare condition is prone to low levels of expert agreement due to the difficulty of identifying subtle rejection signs within biopsy samples. The rarity of pediatric heart transplant rejection also means that ver…	eng	Journal Article||Research Support, N.I.H., Extramural||Research Support, Non-U.S. Gov't||Research Support, U.S. Gov't, Non-P.H.S.	2023 Mar
36735963	Machine intelligence for radiation science: summary of the Radiation Research Society 67th annual meeting symposium.	Wilson LJ||Kiffer FC||Berrios DC||Bryce-Atkinson A||Costes SV||Gevaert O||Matarese BFE||Miller J||Mukherjee P||Peach K||Schofield PN||Slater LT||Langen B	Int J Radiat Biol	The era of high-throughput techniques created big data in the medical field and research disciplines. Machine intelligence (MI) approaches can overcome critical limitations on how those large-scale data sets are processed, analyzed, and interpreted. The 67(th) Annual Meeting of the Radiation Research Society featured a symposium on MI approaches to highlight recent advancements in the radiation s…	eng	Congress||Research Support, Non-U.S. Gov't||Research Support, U.S. Gov't, Non-P.H.S.	2023
36735282	The Deterioration Risk Index: Developing and Piloting a Machine Learning Algorithm to Reduce Pediatric Inpatient Deterioration.	Rust LOH||Gorham TJ||Bambach S||Bode RS||Maa T||Hoffman JM||Rust SW	Pediatr Crit Care Med	OBJECTIVES: Develop and deploy a disease cohort-based machine learning algorithm for timely identification of hospitalized pediatric patients at risk for clinical deterioration that outperforms our existing situational awareness program. DESIGN: Retrospective cohort study. SETTING: Nationwide Children's Hospital, a freestanding, quaternary-care, academic children's hospital in Columbus, OH. PATIE…	eng	Journal Article	2023 Apr 1
36732634	Integrative multi-omics networks identify PKCdelta and DNA-PK as master kinases of glioblastoma subtypes and guide targeted cancer therapy.	Migliozzi S||Oh YT||Hasanain M||Garofano L||D'Angelo F||Najac RD||Picca A||Bielle F||Di Stefano AL||Lerond J||Sarkaria JN||Ceccarelli M||Sanson M||Lasorella A||Iavarone A	Nat Cancer	Despite producing a panoply of potential cancer-specific targets, the proteogenomic characterization of human tumors has yet to demonstrate value for precision cancer medicine. Integrative multi-omics using a machine-learning network identified master kinases responsible for effecting phenotypic hallmarks of functional glioblastoma subtypes. In subtype-matched patient-derived models, we validated…	eng	Journal Article||Research Support, N.I.H., Extramural||Research Support, Non-U.S. Gov't	2023 Feb
36732358	Long-term survival and second malignant tumor prediction in pediatric, adolescent, and young adult cancer survivors using Random Survival Forests: a SEER analysis.	Zhang IY||Hart GR||Qin B||Deng J	Sci Rep	Survival and second malignancy prediction models can aid clinical decision making. Most commonly, survival analysis studies are performed using traditional proportional hazards models, which require strong assumptions and can lead to biased estimates if violated. Therefore, this study aims to implement an alternative, machine learning (ML) model for survival analysis: Random Survival Forest (RSF)…	eng	Journal Article||Research Support, N.I.H., Extramural||Research Support, U.S. Gov't, Non-P.H.S.	2023 Feb 2
36731394	Explainable deep learning model to predict invasive bacterial infection in febrile young infants: A retrospective study.	Yang Y||Wang YM||Lin CR||Cheng CY||Tsai CM||Huang YH||Chen TY||Chiu IM	Int J Med Inform	BACKGROUND: Machine learning models have demonstrated superior performance in predicting invasive bacterial infection (IBI) in febrile infants compared to commonly used risk stratification criteria in recent studies. However, the black-box nature of these models can make them difficult to apply in clinical practice. In this study, we developed and validated an explainable deep learning model that…	eng	Journal Article	2023 Apr
36723810	A Guide to MethylationToActivity: A Deep Learning Framework That Reveals Promoter Activity Landscapes from DNA Methylomes in Individual Tumors.	Dieseldorff Jones K||Putnam D||Williams J||Chen X	Methods Mol Biol	Genome-wide DNA methylomes have contributed greatly to tumor detection and subclassification. However, interpreting the biological impact of the DNA methylome at the individual gene level remains a challenge. MethylationToActivity (M2A) is a pipeline that uses convolutional neural networks to infer H3K4me3 and H3K27ac enrichment from DNA methylomes and thus infer promoter activity. It was shown t…	eng	Journal Article	2023
36719717	Black and Latinx Primary Caregiver Considerations for Developing and Implementing a Machine Learning-Based Model for Detecting Child Abuse and Neglect With Implications for Racial Bias Reduction: Qualitative Interview Study With Primary Caregivers.	Landau AY||Blanchard A||Atkins N||Salazar S||Cato K||Patton DU||Topaz M	JMIR Form Res	BACKGROUND: Child abuse and neglect, once viewed as a social problem, is now an epidemic. Moreover, health providers agree that existing stereotypes may link racial and social class issues to child abuse. The broad adoption of electronic health records (EHRs) in clinical settings offers a new avenue for addressing this epidemic. To reduce racial bias and improve the development, implementation, a…	eng	Journal Article	2023 Jan 31
36719388	Machine Learning-Based Prediction of Hospital Admission Among Children in an Emergency Care Center.	Hatachi T||Hashizume T||Taniguchi M||Inata Y||Aoki Y||Kawamura A||Takeuchi M	Pediatr Emerg Care	OBJECTIVES: Machine learning-based prediction of hospital admissions may have the potential to optimize patient disposition and improve clinical outcomes by minimizing both undertriage and overtriage in crowded emergency care. We developed and validated the predictive abilities of machine learning-based predictions of hospital admissions in a pediatric emergency care center. METHODS: A prognostic…	eng	Journal Article	2023 Feb 1
36704050	Mucosal microbiome is predictive of pediatric Crohn's disease across geographic regions in North America.	Shah R||Hoffman K||Denson L||Kugathasan S||Kellermayer R	F1000Res	Background: Patients with Crohn's disease (CD) have an altered intestinal microbiome, which may facilitate novel diagnostic testing. However, accuracy of microbiome classification models across geographic regions may be limited. Therefore, we sought to examine geographic variation in the microbiome of patients with CD from North America and test the performance of a machine learning classificatio…	eng	Journal Article||Research Support, Non-U.S. Gov't	2022
36709788	Direct machine learning reconstruction of respiratory variation waveforms from resting state fMRI data in a pediatric population.	Addeh A||Vega F||Medi PR||Williams RJ||Pike GB||MacDonald ME	Neuroimage	In many functional magnetic resonance imaging (fMRI) studies, respiratory signals are unavailable or do not have acceptable quality due to issues with subject compliance, equipment failure or signal error. In large databases, such as the Human Connectome Projects, over half of the respiratory recordings may be unusable. As a result, the direct removal of low frequency respiratory variations from …	eng	Journal Article||Research Support, Non-U.S. Gov't	2023 Apr 1
36707485	Predicting no-show appointments in a pediatric hospital in Chile using machine learning.	Dunstan J||Villena F||Hoyos JP||Riquelme V||Royer M||Ramirez H||Peypouquet J	Health Care Manag Sci	The Chilean public health system serves 74% of the country's population, and 19% of medical appointments are missed on average because of no-shows. The national goal is 15%, which coincides with the average no-show rate reported in the private healthcare system. Our case study, Doctor Luis Calvo Mackenna Hospital, is a public high-complexity pediatric hospital and teaching center in Santiago, Chi…	eng	Journal Article	2023 Jun
36703989	Machine learning for screening and predicting the risk of anti-MDA5 antibody in juvenile dermatomyositis children.	Xue Y||Zhang J||Li C||Liu X||Kuang W||Deng J||Wang J||Tan X||Li S||Li C	Front Immunol	OBJECTIVE: The anti-MDA5 (anti-melanoma differentiation associated gene 5) antibody is often associated with a poor prognosis in juvenile dermatomyositis (JDM) patients. In many developing countries, there is limited ability to access myositis- specific antibodies due to financial and technological issues, especially in remote regions. This study was performed to develop a prediction model for sc…	eng	Journal Article||Research Support, Non-U.S. Gov't	2022
36690658	A machine learning approach to the development and prospective evaluation of a pediatric lung sound classification model.	Park JS||Kim K||Kim JH||Choi YJ||Kim K||Suh DI	Sci Rep	Auscultation, a cost-effective and non-invasive part of physical examination, is essential to diagnose pediatric respiratory disorders. Electronic stethoscopes allow transmission, storage, and analysis of lung sounds. We aimed to develop a machine learning model to classify pediatric respiratory sounds. Lung sounds were digitally recorded during routine physical examinations at a pediatric pulmon…	eng	Journal Article||Research Support, Non-U.S. Gov't	2023 Jan 23
36686987	Predicting Attrition Patterns from Pediatric Weight Management Programs.	Fayyaz H||Phan TT||Bunnell HT||Beheshti R	Proc Mach Learn Res	Obesity is a major public health concern. Multidisciplinary pediatric weight management programs are considered standard treatment for children with obesity who are not able to be successfully managed in the primary care setting. Despite their great potential, high dropout rates (referred to as attrition) are a major hurdle in delivering successful interventions. Predicting attrition patterns can…	eng	Journal Article	2022 Nov
36683191	Clinical translation of noninvasive intracranial pressure sensing with diffuse correlation spectroscopy.	Tabassum S||Ruesch A||Acharya D||Yang J||Relander FAJ||Scammon B||Wolf MS||Rakkar J||Clark RSB||McDowell MM||Kainerstorfer JM	J Neurosurg	OBJECTIVE: Intracranial pressure (ICP) is an important therapeutic target in many critical neuropathologies. The current tools for ICP measurements are invasive; hence, these are only selectively applied in critical cases where the benefits surpass the risks. To address the need for low-risk ICP monitoring, the authors developed a noninvasive alternative. METHODS: The authors recently demonstrate…	eng	Journal Article||Observational Study||Research Support, N.I.H., Extramural||Research Support, Non-U.S. Gov't	2023 Jul 1
36672052	Can Presurgical Interhemispheric EEG Connectivity Predict Outcome in Hemispheric Surgery? A Brain Machine Learning Approach.	Pepi C||Mercier M||Carfi Pavia G||de Benedictis A||Vigevano F||Rossi-Espagnet MC||Falcicchio G||Marras CE||Specchio N||de Palma L	Brain Sci	OBJECTIVES: Hemispherotomy (HT) is a surgical option for treatment of drug-resistant seizures due to hemispheric structural lesions. Factors affecting seizure outcome have not been fully clarified. In our study, we used a brain Machine Learning (ML) approach to evaluate the possible role of Inter-hemispheric EEG Connectivity (IC) in predicting post-surgical seizure outcome. METHODS: We collected …	eng	Journal Article	2022 Dec 30
36662732	Characterization of the external exposome and its contribution to the clinical respiratory and early biological effects in children: The PROMESA cohort study protocol.	Marin D||Orozco LY||Narvaez DM||Ortiz-Trujillo IC||Molina FJ||Ramos CD||Rodriguez-Villamizar L||Bangdiwala SI||Morales O||Cuellar M||Hernandez LJ||Henao EA||Lopera V||Corredor A||Toro MV||Groot H||Villamil-Osorio M||Munoz DA||Hincapie RC||Amaya F||Oviedo AI||Lopez L||Morales-Betancourt R||Marin-Ochoa BE||Sanchez-Garcia OE||Marin JS||Abad JM||Toro JC||Pinzon E||Builes JJ||Rueda ZV	PLoS One	BACKGROUND: Air pollution contains a mixture of different pollutants from multiple sources. However, the interaction of these pollutants with other environmental exposures, as well as their harmful effects on children under five in tropical countries, is not well known. OBJECTIVE: This study aims to characterize the external exposome (ambient and indoor exposures) and its contribution to clinical…	eng	Journal Article||Research Support, Non-U.S. Gov't	2023
36648580	Comparison of diagnostic accuracy of models combining the renal biomarkers in predicting renal scarring in pediatric population with vesicoureteral reflux (VUR).	Ganapathy S||K T H||Jindal B||Naik PS||Nair N S	Ir J Med Sci	INTRODUCTION: Renal scarring is prominently observed in children with vesicoureteral reflux (VUR) and can lead to complicated renal outcomes. Although biopsy is the gold standard to detect renal scarring, it is an invasive procedure. There are established renal biomarkers which can help detect renal scarring. Individual biomarkers have not shown to have extensively good discriminatory ability for…	eng	Journal Article	2023 Oct
36648121	Risk Factors for Pediatric Sepsis in the Emergency Department: A Machine Learning Pilot Study.	Mercurio L||Pou S||Duffy S||Eickhoff C	Pediatr Emerg Care	OBJECTIVE: To identify underappreciated sepsis risk factors among children presenting to a pediatric emergency department (ED). METHODS: A retrospective observational study (2017-2019) of children aged 18 years and younger presenting to a pediatric ED at a tertiary care children's hospital with fever, hypotension, or an infectious disease International Classification of Diseases (ICD)-10 diagnosi…	eng	Journal Article||Observational Study	2023 Feb 1
36645143	Demystifying neuroblastoma malignancy through fractal dimension, entropy, and lacunarity.	Donato I||Velpula KK||Tsung AJ||Tuszynski JA||Sergi CM	Tumori	PURPOSE: Neuroblastoma is a pediatric solid tumor with a prognosis associated with histology and age of the patient, which are the parameters of the well-established current classification (Shimada classification). Despite the development of new treatment options, the prognosis of high-risk neuroblastoma patients is still poor. Therefore, there is a continuous need to stratify the children suffer…	eng	Journal Article	2023 Aug
36644063	Using Machine Learning Technique to Predict the Most Reliable Diagnostic Finding for Foreign Body Aspiration in Children: Symptoms, Chest X-ray, or Auscultation?	Genisol I||Uzunlu O	Cureus	Foreign body aspiration (FBA) is one of the most critical and life-threatening pediatric emergency situations. Prompt diagnosis in these cases is very important as they are associated with high mortality among children. When diagnosing FBA, symptoms of the patient, auscultation findings, and chest X-ray findings are usually evaluated. In this study, we conducted a retrospective analysis of all th…	eng	Journal Article	2022 Dec
36603200	Machine Learning-Based Prediction of Acute Kidney Injury Following Pediatric Cardiac Surgery: Model Development and Validation Study.	Luo XQ||Kang YX||Duan SB||Yan P||Song GB||Zhang NY||Yang SK||Li JX||Zhang H	J Med Internet Res	BACKGROUND: Cardiac surgery-associated acute kidney injury (CSA-AKI) is a major complication following pediatric cardiac surgery, which is associated with increased morbidity and mortality. The early prediction of CSA-AKI before and immediately after surgery could significantly improve the implementation of preventive and therapeutic strategies during the perioperative periods. However, there is …	eng	Journal Article	2023 Jan 5
36597771	A PREVENTIVE TOOL FOR PREDICTING BLOODSTREAM INFECTIONS IN CHILDREN WITH BURNS.	Tsurumi A||Flaherty PJ||Que YA||Ryan CM||Banerjee A||Chakraborty A||Almpani M||Shankar M||Goverman J||Schulz JT 3rd||Sheridan RL||Friedstat J||Hickey SA||Tompkins RG||Rahme LG	Shock	Introduction: Despite significant advances in pediatric burn care, bloodstream infections (BSIs) remain a compelling challenge during recovery. A personalized medicine approach for accurate prediction of BSIs before they occur would contribute to prevention efforts and improve patient outcomes. Methods: We analyzed the blood transcriptome of severely burned (total burn surface area [TBSA] >/=20%)…	eng	Journal Article||Multicenter Study||Research Support, N.I.H., Extramural||Research Support, Non-U.S. Gov't	2023 Mar 1
36575304	A critical role of brain network architecture in a continuum model of autism spectrum disorders spanning from healthy individuals with genetic liability to individuals with ASD.	Khundrakpam B||Bhutani N||Vainik U||Gong J||Al-Sharif N||Dagher A||White T||Evans AC	Mol Psychiatry	Studies have shown cortical alterations in individuals with autism spectrum disorders (ASD) as well as in individuals with high polygenic risk for ASD. An important addition to the study of altered cortical anatomy is the investigation of the underlying brain network architecture that may reveal brain-wide mechanisms in ASD and in polygenic risk for ASD. Such an approach has been proven useful in…	eng	Journal Article||Research Support, Non-U.S. Gov't	2023 Mar
36575218	Predicting graft failure in pediatric liver transplantation based on early biomarkers using machine learning models.	Jung S||Park K||Ihn K||Kim SJ||Kim MS||Chae D||Koo BN	Sci Rep	The early detection of graft failure in pediatric liver transplantation is crucial for appropriate intervention. Graft failure is associated with numerous perioperative risk factors. This study aimed to develop an individualized predictive model for 90-days graft failure in pediatric liver transplantation using machine learning methods. We conducted a single-center retrospective cohort study. A t…	eng	Journal Article	2022 Dec 27
36572864	Comparative epigenomics by machine learning approach for neuroblastoma.	Sugino RP||Ohira M||Mansai SP||Kamijo T	BMC Genomics	BACKGROUND: Neuroblastoma (NB) is the second most common pediatric solid tumor. Because the number of genetic mutations found in tumors are small, even in some patients with unfavorable NB, epigenetic variation is expected to play an important role in NB progression. DNA methylation is a major epigenetic mechanism, and its relationship with NB prognosis has been a concern. One limitation with the…	eng	Comparative Study||Journal Article	2022 Dec 27
36566592	Unsupervised machine learning using K-means identifies radiomic subgroups of pediatric low-grade gliomas that correlate with key molecular markers.	Haldar D||Kazerooni AF||Arif S||Familiar A||Madhogarhia R||Khalili N||Bagheri S||Anderson H||Shaikh IS||Mahtabfar A||Kim MC||Tu W||Ware J||Vossough A||Davatzikos C||Storm PB||Resnick A||Nabavizadeh A	Neoplasia	INTRODUCTION: Despite advancements in molecular and histopathologic characterization of pediatric low-grade gliomas (pLGGs), there remains significant phenotypic heterogeneity among tumors with similar categorizations. We hypothesized that an unsupervised machine learning approach based on radiomic features may reveal distinct pLGG imaging subtypes. METHODS: Multi-parametric MR images (T1 pre- an…	eng	Journal Article	2023 Feb
36557033	Clinical Phenotypes of Dual Kidney Transplant Recipients in the United States as Identified through Machine Learning Consensus Clustering.	Tangpanithandee S||Thongprayoon C||Jadlowiec CC||Mao SA||Mao MA||Vaitla P||Leeaphorn N||Kaewput W||Pattharanitima P||Krisanapan P||Nissaisorakarn P||Cooper M||Cheungpasitporn W	Medicina (Kaunas)	Background and Objectives: Our study aimed to cluster dual kidney transplant recipients using an unsupervised machine learning approach to characterize donors and recipients better and to compare the survival outcomes across these various clusters. Materials and Methods: We performed consensus cluster analysis based on recipient-, donor-, and transplant-related characteristics in 2821 dual kidney…	eng	Journal Article	2022 Dec 12
36556213	Characteristics of Kidney Recipients of High Kidney Donor Profile Index Kidneys as Identified by Machine Learning Consensus Clustering.	Thongprayoon C||Radhakrishnan Y||Jadlowiec CC||Mao SA||Mao MA||Vaitla P||Acharya PC||Leeaphorn N||Kaewput W||Pattharanitima P||Tangpanithandee S||Krisanapan P||Nissaisorakarn P||Cooper M||Cheungpasitporn W	J Pers Med	Background: Our study aimed to characterize kidney transplant recipients who received high kidney donor profile index (KDPI) kidneys using unsupervised machine learning approach. Methods: We used the OPTN/UNOS database from 2010 to 2019 to perform consensus cluster analysis based on recipient-, donor-, and transplant-related characteristics in 8935 kidney transplant recipients from deceased donor…	eng	Journal Article	2022 Dec 1
36545248	Mediating Role of Fine Particles Abatement on Pediatric Respiratory Health During COVID-19 Stay-at-Home Order in San Diego County, California.	Aguilera R||Leibel S||Corringham T||Bialostozky M||Nguyen MB||Gershunov A||Benmarhnia T	Geohealth	Lower respiratory tract infections disproportionately affect children and are one of the main causes of hospital referral and admission. COVID-19 stay-at-home orders in early 2020 led to substantial reductions in hospital admissions, but the specific contribution of changes in air quality through this natural experiment has not been examined. Capitalizing on the timing of the stay-at-home order, …	eng	Journal Article	2022 Sep
36544623	Deep learning for MYC binding site recognition.	Fioresi R||Demurtas P||Perini G	Front Bioinform	Motivation: The definition of the genome distribution of the Myc transcription factor is extremely important since it may help predict its transcriptional activity particularly in the context of cancer. Myc is among the most powerful oncogenes involved in the occurrence and development of more than 80% of different types of pediatric and adult cancers. Myc regulates thousands of genes which can b…	eng	Journal Article	2022
36538639	Emergency Department Pediatric Readiness Among US Trauma Centers: A Machine Learning Analysis of Components Associated With Survival.	Newgard CD||Babcock SR||Song X||Remick KE||Gausche-Hill M||Lin A||Malveau S||Mann NC||Nathens AB||Cook JNB||Jenkins PC||Burd RS||Hewes HA||Glass NE||Jensen AR||Fallat ME||Ames SG||Salvi A||McConnell KJ||Ford R||Auerbach M||Bailey J||Riddick TA||Xin H||Kuppermann N	Ann Surg	OBJECTIVE: We used machine learning to identify the highest impact components of emergency department (ED) pediatric readiness for predicting in-hospital survival among children cared for in US trauma centers. BACKGROUND: ED pediatric readiness is associated with improved short-term and long-term survival among injured children and part of the national verification criteria for US trauma centers.…	eng	Journal Article||Research Support, N.I.H., Extramural||Research Support, U.S. Gov't, P.H.S.	2023 Sep 1
36533242	The criticality Index-mortality: A dynamic machine learning prediction algorithm for mortality prediction in children cared for in an ICU.	Patel AK||Trujillo-Rivera E||Morizono H||Pollack MM	Front Pediatr	BACKGROUND: The Criticality Index-Mortality uses physiology, therapy, and intensity of care to compute mortality risk for pediatric ICU patients. If the frequency of mortality risk computations were increased to every 3 h with model performance that could improve the assessment of severity of illness, it could be utilized to monitor patients for significant mortality risk change. OBJECTIVES: To a…	eng	Journal Article	2022
36526432	A somatic hypermutation-based machine learning model stratifies individuals with Crohn's disease and controls.	Safra M||Werner L||Peres A||Polak P||Salamon N||Schvimer M||Weiss B||Barshack I||Shouval DS||Yaari G	Genome Res	Crohn's disease (CD) is a chronic relapsing-remitting inflammatory disorder of the gastrointestinal tract that is characterized by altered innate and adaptive immune function. Although massively parallel sequencing studies of the T cell receptor repertoire identified oligoclonal expansion of unique clones, much less is known about the B cell receptor (BCR) repertoire in CD. Here, we present a nov…	eng	Journal Article||Research Support, Non-U.S. Gov't	2023 Jan
36525289	Implementation of Machine Learning Pipelines for Clinical Practice: Development and Validation Study.	Kanbar LJ||Wissel B||Ni Y||Pajor N||Glauser T||Pestian J||Dexheimer JW	JMIR Med Inform	BACKGROUND: Artificial intelligence (AI) technologies, such as machine learning and natural language processing, have the potential to provide new insights into complex health data. Although powerful, these algorithms rarely move from experimental studies to direct clinical care implementation. OBJECTIVE: We aimed to describe the key components for successful development and integration of two AI…	eng	Journal Article	2022 Dec 16
36521865	Tacrolimus in the treatment of childhood nephrotic syndrome: Machine learning detects novel biomarkers and predicts efficacy.	Mo X||Chen X||Zeng H||Zheng W||Ieong C||Li H||Huang Q||Xu Z||Yang J||Liang Q||Liang H||Gao X||Huang M||Li J	Pharmacotherapy	STUDY OBJECTIVE: The pharmacokinetics and pharmacodynamics of tacrolimus (TAC) vary greatly among individuals, hindering its precise utilization. Moreover, effective models for the early prediction of TAC efficacy in patients with nephrotic syndrome (NS) are lacking. We aimed to identify key factors affecting TAC efficacy and develop efficacy prediction models for childhood NS using machine learn…	eng	Journal Article||Observational Study||Research Support, Non-U.S. Gov't	2023 Jan
36509356	Identifying women with postdelivery posttraumatic stress disorder using natural language processing of personal childbirth narratives.	Bartal A||Jagodnik KM||Chan SJ||Babu MS||Dekel S	Am J Obstet Gynecol MFM	BACKGROUND: Maternal mental disorders are considered a leading complication of childbirth and a common contributor to maternal death. In addition to undermining maternal welfare, untreated postpartum psychopathology can result in child emotional and physical neglect and associated significant pediatric health costs. Some women may experience traumatic childbirth and develop posttraumatic stress d…	eng	Journal Article||Research Support, N.I.H., Extramural||Research Support, Non-U.S. Gov't	2023 Mar
36458145	Development of artificial neural network models for paediatric critical illness in South Africa.	Pienaar MA||Sempa JB||Luwes N||George EC||Brown SC	Front Pediatr	OBJECTIVES: Failures in identification, resuscitation and appropriate referral have been identified as significant contributors to avoidable severity of illness and mortality in South African children. In this study, artificial neural network models were developed to predict a composite outcome of death before discharge from hospital or admission to the PICU. These models were compared to logisti…	eng	Journal Article	2022
36457704	Tacrolimus pharmacokinetics in pediatric nephrotic syndrome: A combination of population pharmacokinetic modelling and machine learning approaches to improve individual prediction.	Huang Q||Lin X||Wang Y||Chen X||Zheng W||Zhong X||Shang D||Huang M||Gao X||Deng H||Li J||Zeng F||Mo X	Front Pharmacol	Background and Aim: Tacrolimus (TAC) is a first-line immunosuppressant for the treatment of refractory nephrotic syndrome (RNS), but the pharmacokinetics of TAC varies widely among individuals, and there is still no accurate model to predict the pharmacokinetics of TAC in RNS. Therefore, this study aimed to combine population pharmacokinetic (PPK) model and machine learning algorithms to develop …	eng	Journal Article	2022
36440325	Signatures of illness in children requiring unplanned intubation in the pediatric intensive care unit: A retrospective cohort machine-learning study.	Spaeder MC||Moorman JR||Moorman LP||Adu-Darko MA||Keim-Malpass J||Lake DE||Clark MT	Front Pediatr	Acute respiratory failure requiring the initiation of invasive mechanical ventilation remains commonplace in the pediatric intensive care unit (PICU). Early recognition of patients at risk for respiratory failure may provide clinicians with the opportunity to intervene and potentially improve outcomes. Through the development of a random forest model to identify patients at risk for requiring unp…	eng	Journal Article	2022
36427238	Digital Pattern Recognition for the Identification of Various Hypospadias Parameters via an Artificial Neural Network: Protocol for the Development and Validation of a System and Mobile App.	Wahyudi I||Utomo CP||Djauzi S||Fathurahman M||Situmorang GR||Rodjani A||Yonathan K||Santoso B	JMIR Res Protoc	BACKGROUND: Hypospadias remains the most prevalent congenital abnormality in boys worldwide. However, the limited infrastructure and number of pediatric urologists capable of diagnosing and managing the condition hinder the management of hypospadias in Indonesia. The use of artificial intelligence and image recognition is thought to be beneficial in improving the management of hypospadias cases i…	eng	Journal Article	2022 Nov 25
36413427	Ensemble learning based functional independence ability estimator for pediatric brain tumor survivors.	Lin PH||Kuo PH	Health Informatics J	A history of brain tumor strongly affects children's cognitive abilities, performance of daily activities, quality of life, and functional outcomes. In light of the difficulties in cognition, communication, physical skills, and behavior that these patients may encounter, occupational therapists should perform a comprehensive needs-led assessment of their global functioning after recovery. Such an…	eng	Journal Article||Research Support, Non-U.S. Gov't	2022 Oct-Dec
36405250	Medication based machine learning to identify subpopulations of pediatric hemodialysis patients in an electronic health record database.	McKnite AM||Job KM||Nelson R||Sherwin CMT||Watt KM||Brewer SC	Inform Med Unlocked	Electronic health records (EHRs) have given rise to large and complex databases of medical information that have the potential to become powerful tools for clinical research. However, differences in coding systems and the detail and accuracy of the information within EHRs can vary across institutions. This makes it challenging to identify subpopulations of patients and limits the widespread use o…	eng	Journal Article	2022
36394938	Perspective Toward Machine Learning Implementation in Pediatric Medicine: Mixed Methods Study.	Alexander N||Aftandilian C||Guo LL||Plenert E||Posada J||Fries J||Fleming S||Johnson A||Shah N||Sung L	JMIR Med Inform	BACKGROUND: Given the costs of machine learning implementation, a systematic approach to prioritizing which models to implement into clinical practice may be valuable. OBJECTIVE: The primary objective was to determine the health care attributes respondents at 2 pediatric institutions rate as important when prioritizing machine learning model implementation. The secondary objective was to describe…	eng	Journal Article	2022 Nov 17
36384058	Prediction model for early childhood caries risk based on behavioral determinants using a machine learning algorithm.	Qu X||Zhang C||Houser SH||Zhang J||Zou J||Zhang W||Zhang Q	Comput Methods Programs Biomed	BACKGROUND: An easily accessible caries risk prediction model (CRPM) based on nonbiological predictors is lacking. Developing a CRPM for community screening is essential for children's dental health promotion by a public health approach. OBJECTIVE: This study aimed to develop and validate a caries risk prediction model (CRPM) for children using a machine learning algorithm based on dental care be…	eng	Journal Article||Multicenter Study	2022 Dec
36376984	Microbiome insights into pediatric familial adenomatous polyposis.	Attard TM||Septer S||Lawson CE||Attard MI||Lee STM||Umar S	Orphanet J Rare Dis	BACKGROUND: Individuals with familial adenomatous polyposis (FAP) harbor numerous polyps with inevitable early progression to colon cancer. Complex microbiotic-tumor microenvironment perturbations suggest a dysbiotic relationship between polyp and microbiome. In this study, we performed comprehensive analyses of stool and tissue microbiome of pediatric FAP subjects and compared with unaffected co…	eng	Journal Article	2022 Nov 14
36375329	Predicting efficacy of viloxazine extended-release treatment in adults with ADHD using an early change in ADHD symptoms: Machine learning Post Hoc analysis of a phase 3 clinical trial.	Faraone SV||Gomeni R||Hull JT||Chaturvedi SA||Busse GD||Melyan Z||O'Neal W||Rubin J||Nasser A	Psychiatry Res	Early response to viloxazine extended-release (viloxazine ER, Qelbree(R)) treatment predicted efficacy outcome in pediatric subjects with attention-deficit/hyperactivity disorder (ADHD). This study sought to determine whether the machine learning lasso model used in the pediatric study would predict response to viloxazine ER in an adult population based on early improvements in ADHD symptoms. We …	eng	Clinical Trial, Phase III||Journal Article||Randomized Controlled Trial||Research Support, Non-U.S. Gov't	2022 Dec
36362791	Performance Evaluation of Host Biomarker Combinations for the Diagnosis of Serious Bacterial Infection in Young Febrile Children: A Double-Blind, Multicentre, Observational Study.	Portefaix A||Pons S||Ouziel A||Basmaci R||Rebaud P||Delafay MC||Generenaz L||Oriol G||Meunier B||Abbas-Chorfa F||Trouillet-Assant S||Ginhoux T||Subtil F||Gillet Y||Brengel-Pesce K||Javouhey E	J Clin Med	The diagnosis of serious bacterial infection (SBI) in young febrile children remains challenging. This prospective, multicentre, observational study aimed to identify new protein marker combinations that can differentiate a bacterial infection from a viral infection in 983 children, aged 7 days-36 months, presenting with a suspected SBI at three French paediatric emergency departments. The blood …	eng	Journal Article	2022 Nov 4
36356998	Studying the Long-term Impact of COVID-19 in Kids (SLICK). Healthcare use and costs in children and young people following community-acquired SARS-CoV-2 infection: protocol for an observational study using linked primary and secondary routinely collected healthcare data from England, Scotland and Wales.	Swann OV||Lone NI||Harrison EM||Tomlinson LA||Walker AJ||Seaborne MJ||Pollock L||Farrell J||Hall PS||Seth S||Williams TC||Preston J||Ainsworth JS||Semple FF||Baillie JK||Katikireddi SV||Akbari A||Lyons R||Simpson CR||Semple MG||Goldacre B||Brophy S||Sheikh A||Docherty AB	BMJ Open	INTRODUCTION: SARS-CoV-2 infection rarely causes hospitalisation in children and young people (CYP), but mild or asymptomatic infections are common. Persistent symptoms following infection have been reported in CYP but subsequent healthcare use is unclear. We aim to describe healthcare use in CYP following community-acquired SARS-CoV-2 infection and identify those at risk of ongoing healthcare ne…	eng	Journal Article||Research Support, Non-U.S. Gov't	2022 Nov 10
36356973	Single-cell RNA-seq uncovers cellular heterogeneity and provides a signature for paediatric sleep apnoea.	Cortese R||Adams TS||Cataldo KH||Hummel J||Kaminski N||Kheirandish-Gozal L||Gozal D	Eur Respir J	BACKGROUND: Obstructive sleep apnoea (OSA) is a highly prevalent disease and a major cause of systemic inflammation leading to neurocognitive, behavioural, metabolic and cardiovascular dysfunction in children and adults. However, the impact of OSA on the heterogeneity of circulating immune cells remains to be determined. METHODS: We applied single-cell transcriptomics analysis (scRNA-seq) to iden…	eng	Journal Article||Research Support, N.I.H., Extramural||Research Support, Non-U.S. Gov't	2023 Feb
36340734	Prediction of endotracheal tube size in pediatric patients: Development and validation of machine learning models.	Zhou M||Xu WY||Xu S||Zang QL||Li Q||Tan L||Hu YC||Ma N||Xia JH||Liu K||Ye M||Pu FY||Chen L||Song LJ||Liu Y||Jiang L||Gu L||Zou Z	Front Pediatr	OBJECTIVE: We aimed to construct and validate machine learning models for endotracheal tube (ETT) size prediction in pediatric patients. METHODS: Data of 990 pediatric patients underwent endotracheal intubation were retrospectively collected between November 2019 and October 2021, and separated into cuffed and uncuffed endotracheal tube subgroups. Six machine learning algorithms, including suppor…	eng	Journal Article	2022
36332954	Traumatic stress symptoms in family caregivers of patients with acute leukaemia: protocol for a multisite mixed methods, longitudinal, observational study.	Jibb LA||Nanos SM||Alexander S||Malfitano C||Rydall A||Gupta S||Schimmer AD||Zimmermann C||Hales S||Nissim R||Marmar C||Schultebraucks K||Mah K||Rodin G	BMJ Open	INTRODUCTION: The diagnosis, progression or recurrence of cancer is often highly traumatic for family caregivers (FCs), but systematic assessments of distress and approaches for its prevention and treatment are lacking. Acute leukaemia (AL) is a life-threatening cancer of the blood, which most often presents acutely, requires intensive treatment and is associated with severe physical symptoms. Co…	eng	Journal Article||Research Support, Non-U.S. Gov't	2022 Nov 4
36332542	Machine learning and statistic analysis to predict drug treatment outcome in pediatric epilepsy patients with tuberous sclerosis complex.	Zhao X||Jiang D||Hu Z||Yang J||Liang D||Yuan B||Lin R||Wang H||Liao J||Zhao C	Epilepsy Res	OBJECTIVES: We aimed to investigate the association between multi-modality features and epilepsy drug treatment outcomes and propose a machine learning model to predict epilepsy drug treatment outcomes with multi-modality features. METHODS: This retrospective study consecutively enrolled 103 epilepsy children with rare TSC. Multi-modality data were used to characterize risk factors for epilepsy d…	eng	Journal Article	2022 Dec
39076183	Machine Learning Model for Predicting Risk of In-Hospital Mortality after Surgery in Congenital Heart Disease Patients.	Du X||Wang H||Wang S||He Y||Zheng J||Zhang H||Hao Z||Chen Y||Xu Z||Lu Z	Rev Cardiovasc Med	BACKGROUND: A machine learning model was developed to estimate the in-hospital mortality risk after congenital heart disease (CHD) surgery in pediatric patient. METHODS: Patients with CHD who underwent surgery were included in the study. A Extreme Gradient Boosting (XGBoost) model was constructed based onsurgical risk stratification and preoperative variables to predict the risk of in-hospital mo…	eng	Journal Article	2022 Nov
36322631	An immune dysfunction score for stratification of patients with acute infection based on whole-blood gene expression.	Cano-Gamez E||Burnham KL||Goh C||Allcock A||Malick ZH||Overend L||Kwok A||Smith DA||Peters-Sengers H||Antcliffe D||McKechnie S||Scicluna BP||van der Poll T||Gordon AC||Hinds CJ||Davenport EE||Knight JC||Webster N||Galley H||Taylor J||Hall S||Addison J||Roughton S||Tennant H||Guleri A||Waddington N||Arawwawala D||Durcan J||Short A||Swan K||Williams S||Smolen S||Mitchell-Inwang C||Gordon T||Erringt…	Sci Transl Med	Dysregulated host responses to infection can lead to organ dysfunction and sepsis, causing millions of global deaths each year. To alleviate this burden, improved prognostication and biomarkers of response are urgently needed. We investigated the use of whole-blood transcriptomics for stratification of patients with severe infection by integrating data from 3149 samples from patients with sepsis …	eng	Journal Article||Research Support, Non-U.S. Gov't	2022 Nov 2
36322109	Automatic Screening of Pediatric Renal Ultrasound Abnormalities: Deep Learning and Transfer Learning Approach.	Tsai MC||Lu HH||Chang YC||Huang YC||Fu LS	JMIR Med Inform	BACKGROUND: In recent years, the progress and generalization surrounding portable ultrasonic probes has made ultrasound (US) a useful tool for physicians when making a diagnosis. With the advent of machine learning and deep learning, the development of a computer-aided diagnostic system for screening renal US abnormalities can assist general practitioners in the early detection of pediatric kidne…	eng	Journal Article	2022 Nov 2
36312229	Machine learning methods for predicting major types of rheumatic heart diseases in children of Southern Punjab, Pakistan.	Shahid S||Khurram H||Billah B||Akbar A||Shehzad MA||Shabbir MF	Front Cardiovasc Med	OBJECTIVE: Rheumatic heart disease (RHD) is a major health problem in the world, particularly in developing countries. This study aimed to predict mitral regurgitation (MR) and mitral stenosis (MS) RHD among children with RHD. METHODOLOGY: Data was collected from the Pediatric Cardiology Department at Chaudhry Pervaiz Elahi Institute of Cardiology Multan, Pakistan from March to October 2019. A sa…	eng	Journal Article	2022
36312212	Flexible-Window Predictions on Electronic Health Records.	Gupta M||Poulain R||Phan TT||Bunnell HT||Beheshti R	Proc AAAI Conf Artif Intell	Various types of machine learning techniques are available for analyzing electronic health records (EHRs). For predictive tasks, most existing methods either explicitly or implicitly divide these time-series datasets into predetermined observation and prediction windows. Patients have different lengths of medical history and the desired predictions (for purposes such as diagnosis or treatment) ar…	eng	Journal Article	2022 Feb-Mar
36292203	Diagnosis of Inflammatory Bowel Disease and Colorectal Cancer through Multi-View Stacked Generalization Applied on Gut Microbiome Data.	Imangaliyev S||Schlotterer J||Meyer F||Seifert C	Diagnostics (Basel)	Most of the microbiome studies suggest that using ensemble models such as Random Forest results in best predictive power. In this study, we empirically evaluate a more powerful ensemble learning algorithm, multi-view stacked generalization, on pediatric inflammatory bowel disease and adult colorectal cancer patients' cohorts. We aim to check whether stacking would lead to better results compared …	eng	Journal Article	2022 Oct 17
36287916	An analysis of the effects of limited training data in distributed learning scenarios for brain age prediction.	Souza R||Mouches P||Wilms M||Tuladhar A||Langner S||Forkert ND	J Am Med Inform Assoc	OBJECTIVE: Distributed learning avoids problems associated with central data collection by training models locally at each site. This can be achieved by federated learning (FL) aggregating multiple models that were trained in parallel or training a single model visiting sites sequentially, the traveling model (TM). While both approaches have been applied to medical imaging tasks, their performanc…	eng	Journal Article||Research Support, Non-U.S. Gov't	2022 Dec 13
36287639	A time-aware attention model for prediction of acute kidney injury after pediatric cardiac surgery.	Zeng X||Shi S||Sun Y||Feng Y||Tan L||Lin R||Li J||Duan H||Shu Q||Li H	J Am Med Inform Assoc	OBJECTIVE: Acute kidney injury (AKI) is a common complication after pediatric cardiac surgery, and the early detection of AKI may allow for timely preventive or therapeutic measures. However, current AKI prediction researches pay less attention to time information among time-series clinical data and model building strategies that meet complex clinical application scenario. This study aims to deve…	eng	Journal Article||Research Support, Non-U.S. Gov't	2022 Dec 13
36279639	Harnessing machine learning models for non-invasive pre-diabetes screening in children and adolescents.	Kushwaha S||Srivastava R||Jain R||Sagar V||Aggarwal AK||Bhadada SK||Khanna P	Comput Methods Programs Biomed	BACKGROUND AND OBJECTIVES: Pre-diabetes has been identified as an intermediate diagnosis and a sign of a relatively high chance of developing diabetes in the future. Diabetes has become one of the most frequent chronic disorders in children and adolescents around the world; therefore, predicting the onset of pre-diabetes allows a person at risk to make efforts to avoid or restrict disease progres…	eng	Journal Article	2022 Nov
36274531	Can machine learning identify childhood characteristics that predict future development of bipolar disorder a decade later?	Uchida M||Bukhari Q||DiSalvo M||Green A||Serra G||Hutt Vater C||Ghosh SS||Faraone SV||Gabrieli JDE||Biederman J	J Psychiatr Res	Early identification of bipolar disorder may provide appropriate support and treatment, however there is no current evidence for statistically predicting whether a child will develop bipolar disorder. Machine learning methods offer an opportunity for developing empirically-based predictors of bipolar disorder. This study examined whether bipolar disorder can be predicted using clinical data and m…	eng	Journal Article||Research Support, N.I.H., Extramural||Research Support, Non-U.S. Gov't	2022 Dec
36255075	Multichannel magnetogastrogram: a clinical marker for pediatric chronic nausea.	Somarajan S||Muszynski ND||Olson JD||Russell AC||Walker LS||Acra SA||Bradshaw LA	Am J Physiol Gastrointest Liver Physiol	Chronic nausea is a widespread functional disease in children with numerous comorbidities. High-resolution electrogastrogram (HR-EGG) has shown sufficient sensitivity as a noninvasive clinical marker to objectively detect distinct gastric slow wave properties in children with functional nausea. We hypothesized that the increased precision of magnetogastrogram (MGG) slow wave recordings could prov…	eng	Journal Article||Research Support, N.I.H., Extramural	2022 Dec 1
36253751	Blood transcriptomics to facilitate diagnosis and stratification in pediatric rheumatic diseases - a proof of concept study.	Ha MK||Bartholomeus E||Van Os L||Dandelooy J||Leysen J||Aerts O||Siozopoulou V||De Smet E||Gielen J||Guerti K||De Maeseneer M||Herregods N||Lechkar B||Wittoek R||Geens E||Claes L||Zaqout M||Dewals W||Lemay A||Tuerlinckx D||Weynants D||Vanlede K||van Berlaer G||Raes M||Verhelst H||Boiy T||Van Damme P||Jansen AC||Meuwissen M||Sabato V||Van Camp G||Suls A||Werff Ten Bosch JV||Dehoorne J||Joos R||Lau…	Pediatr Rheumatol Online J	BACKGROUND: Transcriptome profiling of blood cells is an efficient tool to study the gene expression signatures of rheumatic diseases. This study aims to improve the early diagnosis of pediatric rheumatic diseases by investigating patients' blood gene expression and applying machine learning on the transcriptome data to develop predictive models. METHODS: RNA sequencing was performed on whole blo…	eng	Journal Article	2022 Oct 17
36252368	A general sample-weighted framework for epileptic seizure prediction.	Gao Y||Liu A||Cui X||Qian R||Chen X	Comput Biol Med	OBJECTIVE: Effective epileptic seizure prediction can make the patients know the onset of the seizure in advance to take timely preventive measures. Many studies based on machine learning methods have been proposed to tackle this problem and achieve significant progress in recent years. However, most studies treat each EEG training sample's contribution to the model as equal, while different samp…	eng	Journal Article||Research Support, Non-U.S. Gov't	2022 Nov
36247279	A six-gene prognostic signature for both adult and pediatric acute myeloid leukemia identified with machine learning.	Liu Z||Elcheva I	Am J Transl Res	BACKGROUND: Although it is well-known that adult and pediatric acute myeloid leukemias (AMLs) are genetically distinct diseases, they still share certain gene expression profiles. The age-related genetic heterogeneities of AMLs have been well-studied, but the common prognostic signatures and molecular mechanisms of adult and pediatric AMLs are less investigated. AIM: To identify genes and pathway…	eng	Journal Article	2022
36245758	EyeScreen: Development and Potential of a Novel Machine Learning Application to Detect Leukocoria.	Bernard A||Xia SZ||Saleh S||Ndukwe T||Meyer J||Soloway E||Sintayehu M||Ramet BT||Tadegegne B||Nelson C||Demirci H	Ophthalmol Sci	PURPOSE: Early diagnosis and treatment of retinoblastoma are of paramount importance for a positive clinical outcome. The most common sign of retinoblastoma is leukocoria, or white pupil. Effective, easy-to-perform, community-based screening is needed to improve outcomes in lower-income regions. The EyeScreen (developed by Joshua Meyer from the University of Michigan) Android (Google LLC) smartph…	eng	Journal Article	2022 Sep
36240212	Machine learning outperformed logistic regression classification even with limit sample size: A model to predict pediatric HIV mortality and clinical progression to AIDS.	Dominguez-Rodriguez S||Serna-Pascual M||Oletto A||Barnabas S||Zuidewind P||Dobbels E||Danaviah S||Behuhuma O||Lain MG||Vaz P||Fernandez-Luis S||Nhampossa T||Lopez-Varela E||Otwombe K||Liberty A||Violari A||Maiga AI||Rossi P||Giaquinto C||Kuhn L||Rojo P||Tagarro A	PLoS One	Logistic regression (LR) is the most common prediction model in medicine. In recent years, supervised machine learning (ML) methods have gained popularity. However, there are many concerns about ML utility for small sample sizes. In this study, we aim to compare the performance of 7 algorithms in the prediction of 1-year mortality and clinical progression to AIDS in a small cohort of infants livi…	eng	Journal Article||Research Support, Non-U.S. Gov't	2022
36239621	The Oral Microbiome in Treatment-Naive Paediatric IBD Patients Exhibits Dysbiosis Related to Disease Severity that Resolves Following Therapy.	Elmaghrawy K||Fleming P||Fitzgerald K||Cooper S||Dominik A||Hussey S||Moran GP	J Crohns Colitis	BACKGROUND: There is a limited literature describing the oral microbiome and its diagnostic potential in paediatric inflammatory bowel disease [IBD]. METHODS: We examined the dorsum tongue microbiome by V1-V2 sequencing in a cohort of 156 treatment-naive children diagnosed with IBD compared to 102 healthy control children. Microbiome changes over time following treatment were examined in a subset…	eng	Journal Article	2023 Apr 19
36223331	Constructing, validating, and updating machine learning models to predict survival in children with Ebola Virus Disease.	Genisca AE||Butler K||Gainey M||Chu TC||Huang L||Mbong EN||Kennedy SB||Laghari R||Nganga F||Muhayangabo RF||Vaishnav H||Perera SM||Adeniji M||Levine AC||Michelow IC||Colubri A	PLoS Negl Trop Dis	BACKGROUND: Ebola Virus Disease (EVD) causes high case fatality rates (CFRs) in young children, yet there are limited data focusing on predicting mortality in pediatric patients. Here we present machine learning-derived prognostic models to predict clinical outcomes in children infected with Ebola virus. METHODS: Using retrospective data from the Ebola Data Platform, we investigated children with…	eng	Journal Article||Research Support, N.I.H., Extramural||Research Support, Non-U.S. Gov't	2022 Oct
36222506	Angiotensin-converting Enzyme-2 (ACE2) Expression in Pediatric Liver Disease.	Stevens JP||Kolachala VL||Joshi GN||Nagpal S||Gibson G||Gupta NA	Appl Immunohistochem Mol Morphol	The membrane protein angiotensin-converting enzyme-2 (ACE2) has gained notoriety as the receptor for severe acute respiratory syndrome coronavirus 2. Prior evidence has shown ACE2 is expressed within the liver but its function has not been fully discerned. Here, we utilized novel methodology to assess ACE2 expression in pediatric immune-mediated liver disease to better understand its presence in …	eng	Journal Article||Research Support, Non-U.S. Gov't	2022 Nov-Dec 01
36219586	A diagnostic classifier for pediatric chronic graft-versus-host disease: results of the ABLE/PBMTC 1202 study.	Cuvelier GDE||Ng B||Abdossamadi S||Nemecek ER||Melton A||Kitko CL||Lewis VA||Schechter T||Jacobsohn DA||Harris AC||Pulsipher MA||Bittencourt H||Choi SW||Caywood EH||Kasow KA||Bhatia M||Oshrine BR||Chaudhury S||Coulter D||Chewning JH||Joyce M||Savasan S||Pawlowska AB||Megason GC||Mitchell D||Cheerva AC||Lawitschka A||Ostroumov E||Schultz KR	Blood Adv	The National Institutes of Health Consensus criteria for chronic graft-versus-host disease (cGVHD) diagnosis can be challenging to apply in children, making pediatric cGVHD diagnosis difficult. We aimed to identify diagnostic pediatric cGVHD biomarkers that would complement the current clinical criteria and help differentiate cGVHD from non-cGVHD. The Applied Biomarkers of Late Effects of Childho…	eng	Journal Article||Research Support, N.I.H., Extramural||Research Support, Non-U.S. Gov't	2023 Jul 25
36215077	Multi-institutional Validation of Improved Vesicoureteral Reflux Assessment With Simple and Machine Learning Approaches.	Khondker A||Kwong JCC||Yadav P||Chan JYH||Singh A||Skreta M||Erdman L||Keefe DT||Fischer K||Tasian G||Hannick JH||Papanikolaou F||Cooper BJ||Cooper CS||Rickard M||Lorenzo AJ	J Urol	PURPOSE: Vesicoureteral reflux grading from voiding cystourethrograms is highly subjective with low reliability. We aimed to demonstrate improved reliability for vesicoureteral reflux grading with simple and machine learning approaches using ureteral tortuosity and dilatation on voiding cystourethrograms. MATERIALS AND METHODS: Voiding cystourethrograms were collected from our institution for tra…	eng	Journal Article||Research Support, Non-U.S. Gov't	2022 Dec
36208544	Multiple approaches to repurposing drugs for neuroblastoma.	Rank L||Puhl AC||Havener TM||Anderson E||Foil DH||Zorn KM||Monakhova N||Riabova O||Hickey AJ||Makarov V||Ekins S	Bioorg Med Chem	Neuroblastoma (NB) is the second leading extracranial solid tumor of early childhood with about two-thirds of cases presenting before the age of 5, and accounts for roughly 15 percent of all pediatric cancer fatalities in the United States. Treatments against NB are lacking, resulting in a low survival rate in high-risk patients. A repurposing approach using already approved or clinical stage com…	eng	Journal Article||Research Support, N.I.H., Extramural||Research Support, Non-U.S. Gov't	2022 Nov 1
36208311	Machine Learning-Enabled Fully Automated Assessment of Left Ventricular Volume, Ejection Fraction and Strain: Experience in Pediatric and Young Adult Echocardiography.	Li L||Homer P||Craft M||Kutty S||Putschoegl A||Marshall A||Danford D||Yetman A	Pediatr Cardiol	BACKGROUND: Left ventricular (LV) volumes, ejection fraction (EF), and myocardial strain have been shown to be predictive of clinical and subclinical heart disease. Automation of LV functional assessment overcomes difficult technical challenges and complexities. We sought to assess whether a fully automated assessment of LV function could be reliably used in children and young adults. METHODS: Fi…	eng	Journal Article	2024 Aug
36191670	Machine Learning for Pediatric Echocardiographic Mitral Regurgitation Detection.	Edwards LA||Feng F||Iqbal M||Fu Y||Sanyahumbi A||Hao S||McElhinney DB||Ling XB||Sable C||Luo J	J Am Soc Echocardiogr	BACKGROUND: Echocardiography-based screening for valvular disease in at-risk asymptomatic children can result in early diagnosis. These screening programs, however, are resource intensive and may not be feasible in many resource-limited settings. Automated echocardiographic diagnosis may enable more widespread echocardiographic screening, early diagnosis, and improved outcomes. In this feasibilit…	eng	Journal Article||Research Support, Non-U.S. Gov't	2023 Jan
36171970	Early prediction of hypothermia in pediatric intensive care units using machine learning.	Singh P||Nagori A||Lodha R||Sethi T	Front Physiol	Hypothermia is a life-threatening condition where the temperature of the body drops below 35 degrees C and is a key source of concern in Intensive Care Units (ICUs). Early identification can help to nudge clinical management to initiate early interventions. Despite its importance, very few studies have focused on the early prediction of hypothermia. In this study, we aim to monitor and predict Hy…	eng	Journal Article	2022
36164801	Development of an artificial intelligence algorithm for the diagnosis of infantile hemangiomas.	Zhang AJ||Lindberg N||Chamlin SL||Haggstrom AN||Mancini AJ||Siegel DH||Drolet BA	Pediatr Dermatol	Prompt and accurate diagnosis of infantile hemangiomas is essential to prevent potential complications. This can be difficult due to high rates of misdiagnosis and poor access to pediatric dermatologists. In this study, we trained an artificial intelligence algorithm to diagnose infantile hemangiomas based on clinical images. Our algorithm achieved a 91.7% overall accuracy in the diagnosis of fac…	eng	Journal Article	2022 Nov
36144285	Association of Metabolic Signatures with Nonalcoholic Fatty Liver Disease in Pediatric Population.	Chae W||Lee KJ||Huh KY||Moon JS||Ko JS||Cho JY	Metabolites	Several adult omics studies have been conducted to understand the pathophysiology of nonalcoholic fatty liver disease (NAFLD). However, the histological features of children are different from those of adults, and the onset and progression of pediatric NAFLD are not fully understood. In this study, we aimed to evaluate the metabolome profile and metabolic pathway changes associated with pediatric…	eng	Journal Article	2022 Sep 19
36136929	Heterogeneous Recurrence Analysis of Imaged-EEG for Spatio-Temporal Epileptic Seizure Detection.	Shayeste H||Asl BM	IEEE J Biomed Health Inform	Epilepsy is known as a heterogeneous neurological disorder affecting 1 to 3 percent of the worldwide population. Epileptic seizures occur when brain cells feature abnormal synchronized recurrent activities. In this study, the recurrence characteristics of multichannel scalp electroencephalography (EEG) signals are extracted using Heterogeneous Recurrence Analysis (HRA) to investigate seizure phen…	eng	Journal Article	2023 Jan
36123003	Prolonged hospital length of stay after pediatric heart transplantation: A machine learning and logistic regression predictive model from the Pediatric Heart Transplant Society.	Gupta D||Bansal N||Jaeger BC||Cantor RC||Koehl D||Kimbro AK||Castleberry CD||Pophal SG||Asante-Korang A||Schowengerdt K||Kirklin JK||Sutcliffe DL	J Heart Lung Transplant	BACKGROUND: Heart transplantation (HT) is the gold standard for managing end-stage heart failure. Multiple quality metrics, including length of stay (LOS), have been used in solid organ transplantation. However, limited data are available regarding trends and factors influencing LOS after pediatric HT. We hypothesized that various donor, peri-transplant and recipient factors affect LOS after pedi…	eng	Journal Article||Research Support, Non-U.S. Gov't	2022 Sep
36111213	Using Machine Learning Methods Incorporating Individual Reader Annotations to Classify Paediatric Chest Radiographs in Epidemiological Studies.	Mwaniki P||Kamanu T||Akech S||Eijkemans MJC	Wellcome Open Res	Introduction: Epidemiological studies that involve interpretation of chest radiographs (CXRs) suffer from inter-reader and intra-reader variability. Inter-reader and intra-reader variability hinder comparison of results from different studies or centres, which negatively affects efforts to track the burden of chest diseases or evaluate the efficacy of interventions such as vaccines. This study ex…	eng	Journal Article	2021
36103443	Functional Data Analysis for Predicting Pediatric Failure to Complete Ten Brief Exercise Bouts.	Coronato N||Brown DE||Sharma Y||Bar-Yoseph R||Radom-Aizik S||Cooper DM	IEEE J Biomed Health Inform	Physiological response to physical exercise through analysis of cardiopulmonary measurements has been shown to be predictive of a variety of diseases. Nonetheless, the clinical use of exercise testing remains limited because interpretation of test results requires experience and specialized training. Additionally, until this work no methods have identified which dynamic gas exchange or heart rate…	eng	Journal Article||Research Support, N.I.H., Extramural||Research Support, Non-U.S. Gov't	2022 Dec
36082304	Machine learning algorithm performance evaluation in structural magnetic resonance imaging-based classification of pediatric bipolar disorders type I patients.	Dou R||Gao W||Meng Q||Zhang X||Cao W||Kuang L||Niu J||Guo Y||Cui D||Jiao Q||Qiu J||Su L||Lu G	Front Comput Neurosci	The diagnosis based on clinical assessment of pediatric bipolar disorder (PBD) may sometimes lead to misdiagnosis in clinical practice. For the past several years, machine learning (ML) methods were introduced for the classification of bipolar disorder (BD), which were helpful in the diagnosis of BD. In this study, brain cortical thickness and subcortical volume of 33 PBD-I patients and 19 age-se…	eng	Journal Article	2022
36070274	SPRSound: Open-Source SJTU Paediatric Respiratory Sound Database.	Zhang Q||Zhang J||Yuan J||Huang H||Zhang Y||Zhang B||Lv G||Lin S||Wang N||Liu X||Tang M||Wang Y||Ma H||Liu L||Yuan S||Zhou H||Zhao J||Li Y||Yin Y||Zhao L||Wang G||Lian Y	IEEE Trans Biomed Circuits Syst	It has proved that the auscultation of respiratory sound has advantage in early respiratory diagnosis. Various methods have been raised to perform automatic respiratory sound analysis to reduce subjective diagnosis and physicians' workload. However, these methods highly rely on the quality of respiratory sound database. In this work, we have developed the first open-access paediatric respiratory …	eng	Journal Article	2022 Oct
36059646	Evaluation of the Stellae-123 prognostic gene expression signature in acute myeloid leukemia.	Mosquera Orgueira A||Peleteiro Raindo A||Diaz Arias JA||Antelo Rodriguez B||Lopez Rinon M||Cerchione C||de la Fuente Burguera A||Gonzalez Perez MS||Martinelli G||Montesinos Fernandez P||Perez Encinas MM	Front Oncol	Risk stratification in acute myeloid leukemia (AML) has been extensively improved thanks to the incorporation of recurrent cytogenomic alterations into risk stratification guidelines. However, mortality rates among fit patients assigned to low or intermediate risk groups are still high. Therefore, significant room exists for the improvement of AML prognostication. In a previous work, we presented…	eng	Journal Article	2022
36044931	Identification of potential immune/diagnosis related gene-immunocyte subtype networks in extracellular immune response to respiratory syncytial virus infection.	Wang B||Liu H	Virus Res	INTRODUCTION: Respiratory syncytial virus (RSV) is one of the important pathogenic agents of pediatric respiratory tract infection. Weighted gene co-expression network analysis (WGCNA) is used to study autoimmune diseases, which can find potential hub genes. The diagnostic model based on hub genes and machine learning makes it possible to diagnose the extracellular immune response to RSV infectio…	eng	Journal Article	2022 Nov
36036211	Derivation of a clinical-based model to detect invasive bacterial infections in febrile infants.	Yaeger JP||Jones J||Ertefaie A||Caserta MT||Fiscella KA	J Hosp Med	BACKGROUND: Febrile infants are at risk for invasive bacterial infections (IBIs) (i.e., bacteremia and bacterial meningitis), which, when undiagnosed, may have devastating consequences. Current IBI predictive models rely on serum biomarkers, which may not provide timely results and may be difficult to obtain in low-resource settings. OBJECTIVE: The aim of this study was to derive a clinical-based…	eng	Journal Article||Research Support, N.I.H., Extramural	2022 Nov
36007520	Machine learning to support triage of children at risk for epileptic seizures in the pediatric intensive care unit.	Azriel R||Hahn CD||De Cooman T||Van Huffel S||Payne ET||McBain KL||Eytan D||Behar JA	Physiol Meas	Objective.Epileptic seizures are relatively common in critically-ill children admitted to the pediatric intensive care unit (PICU) and thus serve as an important target for identification and treatment. Most of these seizures have no discernible clinical manifestation but still have a significant impact on morbidity and mortality. Children that are deemed at risk for seizures within the PICU are …	eng	Journal Article||Research Support, Non-U.S. Gov't	2022 Sep 21
36005596	Weighted Gene Co-Expression Network Analysis and Support Vector Machine Learning in the Proteomic Profiling of Cerebrospinal Fluid from Extraventricular Drainage in Child Medulloblastoma.	Bruschi M||Kajana X||Petretto A||Bartolucci M||Pavanello M||Ghiggeri GM||Panfoli I||Candiano G	Metabolites	Medulloblastoma (MB) is the most common pediatric malignant central nervous system tumor. Overall survival in MB depends on treatment tuning. There is aneed for biomarkers of residual disease and recurrence. We analyzed the proteome of waste cerebrospinal fluid (CSF) from extraventricular drainage (EVD) from six children bearing various subtypes of MB and six controls needing EVD insertion for un…	eng	Journal Article	2022 Aug 5
36004542	Performance Characteristics of a Machine-Learning Tool to Predict 7-Day Hospital Readmissions.	Morrison JM||Casey B||Sochet AA||Dudas RA||Rehman M||Goldenberg NA||Ahumada L||Dees P	Hosp Pediatr	OBJECTIVES: To develop an institutional machine-learning (ML) tool that utilizes demographic, socioeconomic, and medical information to stratify risk for 7-day readmission after hospital discharge; assess the validity and reliability of the tool; and demonstrate its discriminatory capacity to predict readmissions. PATIENTS AND METHODS: We performed a combined single-center, cross-sectional, and p…	eng	Journal Article	2022 Sep 1
35992304	MedML: Fusing medical knowledge and machine learning models for early pediatric COVID-19 hospitalization and severity prediction.	Gao J||Yang C||Heintz J||Barrows S||Albers E||Stapel M||Warfield S||Cross A||Sun J	iScience	The COVID-19 pandemic has caused devastating economic and social disruption. This has led to a nationwide call for models to predict hospitalization and severe illness in patients with COVID-19 to inform the distribution of limited healthcare resources. To address this challenge, we propose a machine learning model, MedML, to conduct the hospitalization and severity prediction for the pediatric p…	eng	Journal Article	2022 Sep 16
[truncated: 615 more rows]
